# Supplementary material for: Confronting false discoveries in single-cell differential expression
Source: Nat Commun. 2021 Sep 28;12:5692. doi: 10.1038/s41467-021-25960-2 (PMC8479118; doi:10.1038/s41467-021-25960-2)
Supplement: Supplementary file 3 — Supplementary Software [file 41467_2021_25960_MOESM3_ESM.zip]

Archive with 196 entries (121 files):
- Libra/
- Libra/man/
- Libra/man/check_inputs.Rd
- Libra/man/to_pseudobulk.Rd
- Libra/man/singlecell_de.Rd
- Libra/man/calculate_delta_variance.Rd
- Libra/man/hagai_toy.Rd
- Libra/man/mixedmodel_de.Rd
- Libra/man/pseudobulk_de.Rd
- Libra/man/run_de.Rd
- Libra/.DS_Store
- __MACOSX/
- __MACOSX/Libra/
- __MACOSX/Libra/._.DS_Store
- Libra/LICENSE
- Libra/R/
- Libra/R/run_de.R
- __MACOSX/Libra/R/
- __MACOSX/Libra/R/._run_de.R
- Libra/R/.DS_Store
- __MACOSX/Libra/R/._.DS_Store
- Libra/R/to_pseudobulk.R
- Libra/R/hagai_toy.R
- __MACOSX/Libra/R/._hagai_toy.R
- Libra/R/calculate_delta_variance.R
- __MACOSX/Libra/R/._calculate_delta_variance.R
- Libra/R/mixedmodel_de.R
- __MACOSX/Libra/R/._mixedmodel_de.R
- Libra/R/pseudobulk_de.R
- __MACOSX/Libra/R/._pseudobulk_de.R
- Libra/R/singlecell_de.R
- __MACOSX/Libra/R/._singlecell_de.R
- Libra/R/check_inputs.R
- __MACOSX/Libra/R/._check_inputs.R
- Libra/NAMESPACE
- __MACOSX/Libra/._NAMESPACE
- Libra/README.md
- __MACOSX/Libra/._README.md
- Libra/DESCRIPTION
- __MACOSX/Libra/._DESCRIPTION
- Libra/.git/
- Libra/.git/ORIG_HEAD
- Libra/.git/config
- Libra/.git/objects/
- Libra/.git/objects/61/
- Libra/.git/objects/61/01a7cbd0e2b39ed89b932be80c45f4c783d067
- Libra/.git/objects/50/
- Libra/.git/objects/50/08ddfcf53c02e82d7eee2e57c38e5672ef89f6
- Libra/.git/objects/50/152862c03a698d1930eb9a161e5e38994011b9
- Libra/.git/objects/6f/
- Libra/.git/objects/6f/64ba721dc24b9e2051eadf5f5f1ecc82d12cd2
- Libra/.git/objects/6f/927ebbaceedae34e452ae615194c3ea9cb7355
- Libra/.git/objects/9b/
- Libra/.git/objects/9b/292b83d2345567530a09dcd89931bcbd7f6b68
- Libra/.git/objects/04/
- Libra/.git/objects/04/9d082db2195d26316288cf55b182013702561d
- Libra/.git/objects/32/
- Libra/.git/objects/32/7e6b9faf228a3ad4e6c20a1f3b36de206440b0
- Libra/.git/objects/3c/
- Libra/.git/objects/3c/1098c722175bc50560edfbd71cc0077fe521c7
- Libra/.git/objects/93/
- Libra/.git/objects/93/26bfd269069a737f08d4861872be2a69baa05a
- Libra/.git/objects/60/
- Libra/.git/objects/60/e3a5ab24969c29cc2d52cda6c9ac8e53dd9570
- Libra/.git/objects/34/
- Libra/.git/objects/34/56975ecfcb58e3d7f20fc15c2c6a5bbd64cc67
- Libra/.git/objects/05/
- Libra/.git/objects/05/b303e370c3515141e5ccbda50d1df39d1e98d4
- Libra/.git/objects/b2/
- Libra/.git/objects/b2/b7c806cb3050dbd16cc18731d34e1345a9b6bc
- Libra/.git/objects/d0/
- Libra/.git/objects/d0/8713e59f709d4ccd1ee00351d16aca188533c3
- Libra/.git/objects/a5/
- Libra/.git/objects/a5/6144c2bd103e87f3d3ab2690bf0e169a6acae3
- Libra/.git/objects/f3/
- Libra/.git/objects/f3/b101d6087f8e4e578c31951387f9c412a81969
- Libra/.git/objects/eb/
- Libra/.git/objects/eb/288dad960c26680b7f6b002b77802f70264345
- Libra/.git/objects/c0/
- Libra/.git/objects/c0/1782a7decc6d01fcc0e975c4c4747809a0b95b
- Libra/.git/objects/ee/
- Libra/.git/objects/ee/c97f75387b72b3ed3e560fe074b78eb0d26c0f
- Libra/.git/objects/f2/
- Libra/.git/objects/f2/7c0de7025a40513a350b5ae385c5211adea35a
- Libra/.git/objects/f2/f0e1cfc683ea9aceee7a50a845f9a8247e3440
- Libra/.git/objects/cf/
- Libra/.git/objects/cf/815684004c21d1653faef8767912dbda595304
- Libra/.git/objects/fe/
- Libra/.git/objects/fe/ca0cde1a922969d9ae993979038d8c1b48ed9c
- Libra/.git/objects/c1/
- Libra/.git/objects/c1/eb2974b3a85d47f3eb4bbdfcb3b3ef32fdf00c
- Libra/.git/objects/27/
- Libra/.git/objects/27/e585804589f06366325b437d30424d09723920
- Libra/.git/objects/pack/
- Libra/.git/objects/11/
- Libra/.git/objects/11/f4d5aa0542e46753c3642cfc3d00a963cafb28
- Libra/.git/objects/11/58020815dce1edc61a4773401733b1a83192cb
- Libra/.git/objects/7d/
- Libra/.git/objects/7d/40a8925d2054a1dd0796c8e40e2cfa58c0a9a8
- Libra/.git/objects/73/
- Libra/.git/objects/73/45473d1428ff0123d32573452ae1ec2783f5b7
- Libra/.git/objects/8f/
- Libra/.git/objects/8f/9453a5f0b0cad8d1cec263cdc2881b6849cc02
- Libra/.git/objects/72/
- Libra/.git/objects/72/824e1f3523a8a9c29553278e40ec594de9f9cf
- Libra/.git/objects/2a/
- Libra/.git/objects/2a/2ec4a699c46c24b116262c694630557964110e
- Libra/.git/objects/43/
- Libra/.git/objects/43/64586ddd280dcd2a49f766430f8ef4920c0350
- Libra/.git/objects/38/
- Libra/.git/objects/38/825e7584a3f55fea9475970714b711927b1632
- Libra/.git/objects/38/d3a66cca081c3896bb708b16677e5e3199549b
- Libra/.git/objects/00/
- Libra/.git/objects/00/cb620296bed38f7a8e39c5be9de917c7cbd714
- Libra/.git/objects/31/
- Libra/.git/objects/31/895ed5bcdef1cafe3c9a52ca13b2558afa6569
- Libra/.git/objects/info/
- Libra/.git/objects/6d/
- Libra/.git/objects/6d/c3616f4f68e456e44770bd7734ccb8d12315af
- Libra/.git/objects/b8/
- Libra/.git/objects/b8/d1ee004158eb9a0f70a90f24e0f85f10f756b4
- Libra/.git/objects/b6/
- Libra/.git/objects/b6/5afad455270b6ff43243a70102af95dd6284c9
- Libra/.git/objects/aa/
- Libra/.git/objects/aa/9fb37740de88b6b6c247ccf0e6530afd789b85
- Libra/.git/objects/a6/
- Libra/.git/objects/a6/5298123fa6787f6e3a2de720fbab5dbb48ba3b
- Libra/.git/objects/ea/
- Libra/.git/objects/ea/3e6c4f6ce0e5c2ae5361e4d82ea242b17765f1
- Libra/.git/objects/fa/
- Libra/.git/objects/fa/c578ea434fdd5214700d4e77f20598349a758a
- Libra/.git/objects/f8/
- Libra/.git/objects/f8/b2e0ed584b25f9802719b1b995da77cf868e53
- Libra/.git/objects/46/
- Libra/.git/objects/46/88017ee7ff0e3cdb5355eddea5ddd5ca2089a0
- Libra/.git/objects/2c/
- Libra/.git/objects/2c/b03fbb819c508ca5dfc1c6b17bdff927cb945c
- Libra/.git/objects/41/
- Libra/.git/objects/41/f3d836101da6f3efcc5bd5c7534844abd5de43
- Libra/.git/objects/48/
- Libra/.git/objects/48/5936e04fe454e81f765c9f87c83bc096e6db87
- Libra/.git/objects/24/
- Libra/.git/objects/24/5f629920da8c2951fe317f7afb4db8d0bd5d86
- Libra/.git/objects/1c/
- Libra/.git/objects/1c/4ed2cfc66a678b95c533f439fdea8d7f541fc7
- Libra/.git/objects/1c/2b3ef9a7f8d61ad0e4b0459b3de2bcfc01522b
- Libra/.git/objects/40/
- Libra/.git/objects/40/16d97d3745f9042e0e6fc8fa9853e6fdf8da63
- Libra/.git/objects/2e/
- Libra/.git/objects/2e/1bb51d97336546ddd80f49ba21c051dbaef586
- Libra/.git/objects/78/
- Libra/.git/objects/78/6b72d4c87dc0eca53bd15064aad9f91e4bb526
- Libra/.git/objects/22/
- Libra/.git/objects/22/ada83e2c4a8a402e9ecc27cbbcf6c2ef8aedcd
- Libra/.git/HEAD
- Libra/.git/info/
- Libra/.git/info/exclude
- Libra/.git/logs/
- Libra/.git/logs/HEAD
- Libra/.git/logs/refs/
- Libra/.git/logs/refs/heads/
- Libra/.git/logs/refs/heads/main
- Libra/.git/logs/refs/remotes/
- Libra/.git/logs/refs/remotes/origin/
- Libra/.git/logs/refs/remotes/origin/HEAD
- Libra/.git/logs/refs/remotes/origin/main
- Libra/.git/description
- Libra/.git/hooks/
- Libra/.git/hooks/commit-msg.sample
- Libra/.git/hooks/pre-rebase.sample
- Libra/.git/hooks/pre-commit.sample
- Libra/.git/hooks/applypatch-msg.sample
- Libra/.git/hooks/fsmonitor-watchman.sample
- Libra/.git/hooks/pre-receive.sample
- Libra/.git/hooks/prepare-commit-msg.sample
- Libra/.git/hooks/post-update.sample
- Libra/.git/hooks/pre-applypatch.sample
- Libra/.git/hooks/pre-push.sample
- Libra/.git/hooks/update.sample
- Libra/.git/refs/
- Libra/.git/refs/heads/
- Libra/.git/refs/heads/main
- Libra/.git/refs/tags/
- Libra/.git/refs/remotes/
- Libra/.git/refs/remotes/origin/
- Libra/.git/refs/remotes/origin/HEAD
- Libra/.git/refs/remotes/origin/main
- Libra/.git/index
- Libra/.git/packed-refs
- Libra/.git/COMMIT_EDITMSG
- Libra/.git/FETCH_HEAD
- Libra/data/
- Libra/data/.DS_Store
- __MACOSX/Libra/data/
- __MACOSX/Libra/data/._.DS_Store
- Libra/data/hagai_toy.rda
