# Supplementary material for: Confronting false discoveries in single-cell differential expression
Source: Nat Commun. 2021 Sep 28;12:5692. doi: 10.1038/s41467-021-25960-2 (PMC8479118; doi:10.1038/s41467-021-25960-2)
Supplement: Supplementary file 3 — Supplementary Software [file 41467_2021_25960_MOESM3_ESM.zip › Libra/man/hagai_toy.Rd]

% Generated by roxygen2: do not edit by hand
% Please edit documentation in R/hagai_toy.R
\docType{data}
\name{hagai_toy}
\alias{hagai_toy}
\title{A toy single-cell RNA-seq dataset derived from Hagai et al., 2018 Nature}
\format{
a Seurat object with dimensions 100 genes x 600 cells
}
\usage{
data(hagai_toy)
}
\description{
A toy simulated scRNA-seq dataset, used to demonstrate Libra 
The dataset contains one population of cells:
bone marrow derived mononuclear phagocytes.
Each label (unst and lps4) contain three replicates, each with 100 cells
For speed we have included only 100 genes.
The data is provided as a Seurat object.
}
\keyword{datasets}
