# Supplementary material for: Confronting false discoveries in single-cell differential expression
Source: Nat Commun. 2021 Sep 28;12:5692. doi: 10.1038/s41467-021-25960-2 (PMC8479118; doi:10.1038/s41467-021-25960-2)
Supplement: Supplementary file 3 — Supplementary Software [file 41467_2021_25960_MOESM3_ESM.zip › Libra/DESCRIPTION]

Package: Libra
Title: Differential expression utilizing biological replicates in single-cell data
Version: 1.0.0
Authors@R: c(
  person("Michael", "Skinnider", email = "michael.skinnider@msl.ubc.ca",
         role = "aut"),
  person("Jordan", "Squair", email = "jordansquair@gmail.com",
         role = c("aut", "cre", "led")))
BugReports: https://github.com/neurorestore/Libra/issues
Description: Libra is an R package to identify differentially expressed genes in single-cell data, accounting for biological replicates.
Depends: R (>= 3.6.0)
Imports:
	dplyr (>= 0.8.0),
	purrr (>= 0.3.2),
	tibble (>= 2.1.3),
	magrittr (>= 1.5),
	tester (>= 0.1.7),
	Matrix (>= 1.2-14),
	pbmcapply (>= 1.5.0),
	lmtest (>= 0.9-37),
	tidyselect (>= 0.2.5),
	DESeq2 (>= 0.4.0),
	Seurat (>= 3.1.5),
	blme (>= 1.0-4),
	edgeR (>= 3.28.1),
	glmmTMB (>= 1.0.2.1),
	limma (>= 3.1-3),
	lme4 (>= 1.1-25),
	lmerTest (>= 3.1-3),
	matrixStats (>= 0.57.0),
	forcats (>= 0.5.0),
	methods,
	stats,
	Rdpack (>= 0.7)
Suggests: knitr, monocle3, SingleCellExperiment, SummarizedExperiment
VignetteBuilder: knitr
License: GPL-3 + file LICENSE
Encoding: UTF-8
RdMacros: Rdpack
RoxygenNote: 7.1.1
