# Supplementary material for: Confronting false discoveries in single-cell differential expression
Source: Nat Commun. 2021 Sep 28;12:5692. doi: 10.1038/s41467-021-25960-2 (PMC8479118; doi:10.1038/s41467-021-25960-2)
Supplement: Supplementary file 5 — Source Data [file 41467_2021_25960_MOESM5_ESM.xlsx]

## Sheet: Fig. 1b
DOI	Authors	Journal	Title	Date	DE method(s)
10.3390/ijms21010364	Aimy Sebastian, Deepa K. Murugesh, Melanie E. Mendez, Nicholas R. Hum, Naiomy D. Rios-Arce, Jillian L. McCool, Blaine A. Christiansen, Gabriela G. Loots	IJMS	Global Gene Expression Analysis Identifies Age-Related Differences in Knee Joint Transcriptome during the Development of Post-Traumatic Osteoarthritis in Mice	20200106
10.1002/1873-3468.13623	Shuang Geng, Jing Wang, Zhang Xiannian, Jia‚Äêjia Zhang, Fan Wu, Yuhong Pang, Yuping Zhong, Jianbin Wang, Wenming Wang, Xiaoqing Lyu, Yanyi Huang, Hongmei Jing	FEBS Lett	Single‚Äêcell RNA sequencing reveals chemokine self‚Äêfeeding of myeloma cells promotes extramedullary metastasis	20190928
10.1002/ctm2.133	Yanying Yang, Fangming Liu, Weiren Liu, Mingyue Ma, Jie Gao, Yan Lu, Li‚ÄêHao Huang, Xiaoying Li, Yinghong Shi, Xiangdong Wang, Duojiao Wu	Clinical and Translational Medicine	Analysis of single‚Äêcell RNAseq identifies transitional states of T cells associated with hepatocellular carcinoma	20200713
10.1002/cyto.a.23898	Diana Ordo√±ez‚ÄêRueda, Bianka Baying, Dinko Pavlinic, Luca Alessandri, Yvonne Yeboah, Jonathan J.M. Landry, Raffaele Calogero, Vladimir Benes, Malte Paulsen	Cytometry	Apoptotic Cell Exclusion and Bias‚ÄêFree Single‚ÄêCell Selection Are Important Quality Control Requirements for Successful Single‚ÄêCell Sequencing Applications	20191011	Wilcoxon rank-sum test
10.1002/hep.31215	Mike K. Terkelsen, Sofie M. Bendixen, Daniel Hansen, Emma A.H. Scott, Andreas F. Moeller, Ronni Nielsen, Susanne Mandrup, Anders Schlosser, Thomas L. Andersen, Grith L. Sorensen, Aleksander Krag, Kedar N. Natarajan, S√∂nke Detlefsen, Henrik Dimke, Kim Ravnskjaer	Hepatology	Transcriptional dynamics of hepatic sinusoid‚Äêassociated cells after liver injury	20200307	DESeq2
10.1002/JLB.1HI0120-169R	Hemant R. Joshi, Harry R. Hill, Zemin Zhou, Xiao He, Karl V. Voelkerding, Attila Kum√°novics	J Leukoc Biol	Frontline Science: Cxxc5 expression alters cell cycle and myeloid differentiation of mouse hematopoietic stem and progenitor cells	20200221	Wilcoxon rank-sum test
10.1002/jnr.24618	Jian Liu, Miao Tang, Kevin Harkin, Xuan Du, Chang Luo, Mei Chen, Heping Xu	J Neurosci Res	Single‚Äêcell RNA sequencing study of retinal immune regulators identified CD47 and CD59a expression in photoreceptors‚ÄîImplications in subretinal immune regulation	20200313
10.1002/mrd.23181	Stephany Foster, Yee Voan Teo, Nicola Neretti, Nathalie Oulhen, Gary M. Wessel	Mol Reprod Dev	Single cell RNA‚Äêseq in the sea urchin embryo show marked cell‚Äêtype specificity in the Delta/Notch pathway	20190614
10.1002/smll.201907674	My Kieu Ha, Sook Jin Kwon, Jang‚ÄêSik Choi, Nguyen Thanh Nguyen, Jaewoo Song, Yangsoon Lee, Young‚ÄêEun Kim, Incheol Shin, Jin‚ÄêWu Nam, Tae Hyun Yoon	Small	Mass Cytometry and Single‚ÄêCell RNA‚Äêseq Profiling of the Heterogeneity in Human Peripheral Blood Mononuclear Cells Interacting with Silver Nanoparticles	20200312	DESeq2
10.1002/stem.3168	Jiejia Xu, Chikai Zhou, Kylie S. Foo, Ran Yang, Yao Xiao, Kristine Bylund, Makoto Sahara, Kenneth R. Chien	Stem Cells	Genome-wide CRISPR screen identifies ZIC2 as an essential gene that controls the cell fate of early mesodermal precursors to human heart progenitors	20200304
10.1007/s00018-020-03480-4	Jiacheng Deng, Zhichao Ni, Wenduo Gu, Qishan Chen, Witold Norbert Nowak, Ting Chen, Shirin Issa Bhaloo, Zhongyi Zhang, Yanhua Hu, Bin Zhou, Li Zhang, Qingbo Xu	Cell. Mol. Life Sci.	Single-cell gene profiling and lineage tracing analyses revealed novel mechanisms of endothelial repair by progenitors	20200313	Wilcoxon rank-sum test
10.1007/s00134-020-06026-1	Xiu-wu Pan, Da Xu, Hao Zhang, Wang Zhou, Lin-hui Wang, Xin-gang Cui	Intensive Care Med	Identification of a potential mechanism of acute kidney injury during the COVID-19 outbreak: a study based on single-cell transcriptome analysis	20200331
10.1007/s10529-020-02997-9	Kangning Li, Lara Varden, Althea Henderson, Thomas Lufkin, Petra Kraus	Biotechnol Lett	Simultaneous detection of multiple mRNAs and proteins in bovine IVD cells and tissue with single cell resolution	20200910
10.1007/s13238-020-00705-x	Yugong Ho, Peng Hu, Michael T. Peel, Sixing Chen, Pablo G. Camara, Douglas J. Epstein, Hao Wu, Stephen A. Liebhaber	Protein Cell	Single-cell transcriptomic analysis of adult mouse pituitary reveals sexual dimorphism and physiologic demand-induced cellular plasticity	20200319	Wilcoxon rank-sum test
10.1016/j.ajhg.2019.07.019	Kimberly A. Aldinger, Andrew E. Timms, Zachary Thomson, Ghayda M. Mirzaa, James T. Bennett, Alexander B. Rosenberg, Charles M. Roco, Matthew Hirano, Fatima Abidi, Parthiv Haldipur, Chi V. Cheng, Sarah Collins, Kaylee Park, Jordan Zeiger, Lynne M. Overmann, Fowzan S. Alkuraya, Leslie G. Biesecker, Stephen R. Braddock, Sara Cathey, Megan T. Cho, Brian H.Y. Chung, David B. Everman, Yuri A. Zarate, J…	The American Journal of Human Genetics	Redefining the Etiologic Landscape of Cerebellar Malformations	20190829	Wilcoxon rank-sum test
10.1016/j.bbrc.2020.03.149	Biaochuan He, Jing Chen, Miao Tian, Jimei Chen, Chengbin Zhou, Yanqiu Ou, Sheng Wang, Xiaohong Li, Jian Zhuang	Biochemical and Biophysical Research Communications	Adverse effects of nicotine on cardiogenic differentiation from human embryonic stem cells detected by single-cell RNA sequencing	20200407
10.1016/j.canlet.2020.02.010	Jin Zhao, Can Guo, Fang Xiong, Jianjun Yu, Junshang Ge, Hui Wang, Qianjin Liao, Yujuan Zhou, Qian Gong, Bo Xiang, Ming Zhou, Xiaoling Li, Guiyuan Li, Wei Xiong, Jian Fang, Zhaoyang Zeng	Cancer Letters	Single cell RNA-seq reveals the landscape of tumor and infiltrating immune cells in nasopharyngeal carcinoma	20200213
10.1016/j.ccell.2019.12.001	Jermaine Goveia, Katerina Rohlenova, Federico Taverna, Lucas Treps, Lena-Christin Conradi, Andreas Pircher, Vincent Geldhof, Laura P.M.H. de Rooij, Joanna Kalucka, Liliana Sokol, Melissa Garc√≠a-Caballero, Yingfeng Zheng, Junbin Qian, Laure-Anne Teuwen, Shawez Khan, Bram Boeckx, Els Wauters, Herbert Decaluw√©, Paul De Leyn, Johan Vansteenkiste, Birgit Weynand, Xavier Sagaert, Erik Verbeken, Alber…	Cancer Cell	An Integrated Gene Expression Landscape Profiling Approach to Identify Lung Tumor Endothelial Cell Heterogeneity and Angiogenic Candidates	20200113	limma
10.1016/j.ccell.2019.12.006	Kari J. Kurppa, Yao Liu, Ciric To, Tinghu Zhang, Mengyang Fan, Amir Vajdi, Erik H. Knelson, Yingtian Xie, Klothilda Lim, Paloma Cejas, Andrew Portell, Patrick H. Lizotte, Scott B. Ficarro, Shuai Li, Ting Chen, Heidi M. Haikala, Haiyun Wang, Magda Bahcall, Yang Gao, Sophia Shalhout, Steffen Boettcher, Bo Hee Shin, Tran Thai, Margaret K. Wilkens, Michelle L. Tillgren, Mierzhati Mushajiang, Man Xu, …	Cancer Cell	Treatment-Induced Tumor Dormancy through YAP-Mediated Transcriptional Reprogramming of the Apoptotic Pathway	20200113
10.1016/j.ccell.2020.01.003	Zhiyuan Hu, Mara Artibani, Abdulkhaliq Alsaadi, Nina Wietek, Matteo Morotti, Tingyan Shi, Zhe Zhong, Laura Santana Gonzalez, Salma El-Sahhar, Mohammad KaramiNejadRanjbar, Garry Mallett, Yun Feng, Kenta Masuda, Yiyan Zheng, Kay Chong, Stephen Damato, Sunanda Dhar, Leticia Campo, Riccardo Garruto Campanile, Hooman Soleymani majd, Vikram Rai, David Maldonado-Perez, Stephanie Jones, Vincenzo Cerundol…	Cancer Cell	The Repertoire of Serous Ovarian Cancer Non-genetic Heterogeneity Revealed by Single-Cell Sequencing of Normal Fallopian Tube Epithelial Cells	20200210
10.1016/j.cell.2019.05.027	Furqan M. Fazal, Shuo Han, Kevin R. Parker, Pornchai Kaewsapsak, Jin Xu, Alistair N. Boettiger, Howard Y. Chang, Alice Y. Ting	Cell	Atlas of Subcellular RNA Localization Revealed by APEX-Seq	20190620	DESeq2
10.1016/j.cell.2019.05.047	Andrea Ponzetta, Roberta Carriero, Silvia Carnevale, Marialuisa Barbagallo, Martina Molgora, Chiara Perucchini, Elena Magrini, Francesca Gianni, Paolo Kunderfranco, Nadia Polentarutti, Fabio Pasqualini, Sabrina Di Marco, Domenico Supino, Clelia Peano, Ferdinando Cananzi, Piergiuseppe Colombo, Silvana Pilotti, Suliman Yousef Alomar, Eduardo Bonavita, Maria Rosaria Galdiero, Cecilia Garlanda, Alber…	Cell	Neutrophils Driving Unconventional T Cells Mediate Resistance against Murine Sarcomas and Selected Human Tumors	20190627
10.1016/j.cell.2019.05.054	Diego Adhemar Jaitin, Lorenz Adlung, Christoph A. Thaiss, Assaf Weiner, Baoguo Li, H√©l√®ne Descamps, Patrick Lundgren, Camille Bleriot, Zhaoyuan Liu, Aleksandra Deczkowska, Hadas Keren-Shaul, Eyal David, Niv Zmora, Shai Meron Eldar, Nir Lubezky, Oren Shibolet, David A. Hill, Mitchell A. Lazar, Marco Colonna, Florent Ginhoux, Hagit Shapiro, Eran Elinav, Ido Amit	Cell	Lipid-Associated Macrophages Control Metabolic Homeostasis in a Trem2-Dependent Manner	20190627
10.1016/j.cell.2019.06.024	Cyril Neftel, Julie Laffy, Mariella G. Filbin, Toshiro Hara, Marni E. Shore, Gilbert J. Rahme, Alyssa R. Richman, Dana Silverbush, McKenzie L. Shaw, Christine M. Hebert, John Dewitt, Simon Gritsch, Elizabeth M. Perez, L. Nicolas Gonzalez Castro, Xiaoyang Lan, Nicholas Druck, Christopher Rodman, Danielle Dionne, Alexander Kaplan, Mia S. Bertalan, Julia Small, Kristine Pelton, Sarah Becker, Dennis …	Cell	An Integrative Model of Cellular States, Plasticity, and Genetics for Glioblastoma	20190718	Wilcoxon rank-sum test
10.1016/j.cell.2019.06.029	Christopher S. Smillie, Moshe Biton, Jose Ordovas-Montanes, Keri M. Sullivan, Grace Burgin, Daniel B. Graham, Rebecca H. Herbst, Noga Rogel, Michal Slyper, Julia Waldman, Malika Sud, Elizabeth Andrews, Gabriella Velonias, Adam L. Haber, Karthik Jagadeesh, Sanja Vickovic, Junmei Yao, Christine Stevens, Danielle Dionne, Lan T. Nguyen, Alexandra-Chlo√© Villani, Matan Hofree, Elizabeth A. Creasey, Ha…	Cell	Intra- and Inter-cellular Rewiring of the Human Colon during Ulcerative Colitis	20190725	MAST
10.1016/j.cell.2019.07.048	Chia-Wei Cheng, Moshe Biton, Adam L. Haber, Nuray Gunduz, George Eng, Liam T. Gaynor, Surya Tripathi, Gizem Calibasi-Kocal, Steffen Rickelt, Vincent L. Butty, Marta Moreno-Serrano, Ameena M. Iqbal, Khristian E. Bauer-Rowe, Shinya Imada, Mehmet Sefa Ulutas, Constantine Mylonas, Mark T. Whary, Stuart S. Levine, Yasemin Basbinar, Richard O. Hynes, Mari Mino-Kenudson, Vikram Deshpande, Laurie A. Boye…	Cell	Ketone Body Signaling Mediates Intestinal Stem Cell Homeostasis and Adaptation to Diet	20190822
10.1016/j.cell.2019.08.006	Chlo√© S. Baron, Aditya Barve, Mauro J. Muraro, Reinier van der Linden, Gitanjali Dharmadhikari, Anna Lyubimova, Eelco J.P. de Koning, Alexander van Oudenaarden	Cell	Cell Type Purification by Single-Cell Transcriptome-Trained Sorting	20191003
10.1016/j.cell.2019.08.008	Jerome C. Martin, Christie Chang, Gilles Boschetti, Ryan Ungaro, Mamta Giri, John A. Grout, Kyle Gettler, Ling-shiang Chuang, Shikha Nayar, Alexander J. Greenstein, Marla Dubinsky, Laura Walker, Andrew Leader, Jay S. Fine, Charles E. Whitehurst, M Lamine Mbow, Subra Kugathasan, Lee A. Denson, Jeffrey S. Hyams, Joshua R. Friedman, Prerak T. Desai, Huaibin M. Ko, Ilaria Laface, Guray Akturk, Eric E…	Cell	Single-Cell Analysis of Crohn‚Äôs Disease Lesions Identifies a Pathogenic Cellular Module Associated with Resistance to Anti-TNF Therapy	20190829	Permutation test
10.1016/j.cell.2019.09.020	Dong-Wook Kim, Zizhen Yao, Lucas T. Graybuck, Tae Kyung Kim, Thuc Nghi Nguyen, Kimberly A. Smith, Olivia Fong, Lynn Yi, Noushin Koulena, Nico Pierson, Sheel Shah, Liching Lo, Allan-Hermann Pool, Yuki Oka, Lior Pachter, Long Cai, Bosiljka Tasic, Hongkui Zeng, David J. Anderson	Cell	Multimodal Analysis of Cell Types in a Hypothalamic Node Controlling Social Behavior	20191017	Likelihood ratio test
10.1016/j.cell.2019.09.035	Chrysothemis C. Brown, Herman Gudjonson, Yuri Pritykin, Deeksha Deep, Vincent-Philippe Lavall√©e, Alejandra Mendoza, Rachel Fromme, Linas Mazutis, Charlotte Ariyan, Christina Leslie, Dana Pe‚Äôer, Alexander Y. Rudensky	Cell	Transcriptional Basis of Mouse and Human Dendritic Cell Heterogeneity	20191024
10.1016/j.cell.2019.10.027				NA	Wilcoxon rank-sum test
10.1016/j.cell.2019.11.010	Laufey Geirsdottir, Eyal David, Hadas Keren-Shaul, Assaf Weiner, Stefan Cornelius Bohlen, Jana Neuber, Adam Balic, Amir Giladi, Fadi Sheban, Charles-Antoine Dutertre, Christine Pfeifle, Francesca Peri, Antonella Raffo-Romero, Jacopo Vizioli, Kaspar Matiasek, Christian Scheiwe, Stephan Meckel, Kerstin M√§tz-Rensing, Franziska van der Meer, Finnbogi Rutur Thormodsson, Christine Stadelmann, Noga Zil…	Cell	Cross-Species Single-Cell Analysis Reveals Divergence of the Primate Microglia Program	20191212	Wilcoxon rank-sum test
10.1016/j.cell.2019.11.025	Michaela Asp, Stefania Giacomello, Ludvig Larsson, Chenglin Wu, Daniel F√ºrth, Xiaoyan Qian, Eva W√§rdell, Joaquin Custodio, Johan Reimeg√•rd, Fredrik Salm√©n, Cecilia √ñsterholm, Patrik L. St√•hl, Erik Sundstr√∂m, Elisabet √Ökesson, Olaf Bergmann, Magda Bienko, Agneta M√•nsson-Broberg, Mats Nilsson, Christer Sylv√©n, Joakim Lundeberg	Cell	A Spatiotemporal Organ-Wide Gene Expression and Cell Atlas of the Developing Human Heart	20191212
10.1016/j.cell.2019.12.013	Benjamin S. Waldman, Dominic Schwarz, Marc H. Wadsworth, Jeroen P. Saeij, Alex K. Shalek, Sebastian Lourido	Cell	Identification of a Master Regulator of Differentiation in Toxoplasma	20200116	Wilcoxon rank-sum test
10.1016/j.cell.2020.01.009				20200206	t-test
10.1016/j.cell.2020.01.015	Joanna Kalucka, Laura P.M.H. de Rooij, Jermaine Goveia, Katerina Rohlenova, S√©bastien J. Dumas, Elda Meta, Nadine V. Conchinha, Federico Taverna, Laure-Anne Teuwen, Koen Veys, Melissa Garc√≠a-Caballero, Shawez Khan, Vincent Geldhof, Liliana Sokol, Rongyuan Chen, Lucas Treps, Mila Borri, Pauline de Zeeuw, Charlotte Dubois, Tobias K. Karakach, Kim D. Falkenberg, Magdalena Parys, Xiangke Yin, Stefa…	Cell	Single-Cell Transcriptome Atlas of Murine Endothelial Cells	20200213
10.1016/j.cell.2020.02.008	Shuai Ma, Shuhui Sun, Lingling Geng, Moshi Song, Wei Wang, Yanxia Ye, Qianzhao Ji, Zhiran Zou, Si Wang, Xiaojuan He, Wei Li, Concepcion Rodriguez Esteban, Xiao Long, Guoji Guo, Piu Chan, Qi Zhou, Juan Carlos Izpisua Belmonte, Weiqi Zhang, Jing Qu, Guang-Hui Liu	Cell	Caloric Restriction Reprograms the Single-Cell Transcriptional Landscape of Rattus Norvegicus Aging	20200305	Wilcoxon rank-sum test
10.1016/j.cell.2020.02.015	Yiwen Lu, Qiyi Zhao, Jian-You Liao, Erwei Song, Qidong Xia, Jiayao Pan, Yihong Li, Jiaqian Li, Boxuan Zhou, Yingying Ye, Can Di, Shubin Yu, Yunjie Zeng, Shicheng Su	Cell	Complement Signals Determine Opposite Effects of B Cells in Chemotherapy-Induced Immunity	20200309
10.1016/j.cell.2020.02.042	Samir Devalaraja, Tsun Ki Jerrick To, Ian W. Folkert, Ramakrishnan Natesan, Md Zahidul Alam, Minghong Li, Yuma Tada, Konstantin Budagyan, Mai T. Dang, Li Zhai, Graham P. Lobel, Gabrielle E. Ciotti, T.S. Karin Eisinger-Mathason, Irfan A. Asangani, Kristy Weber, M. Celeste Simon, Malay Haldar	Cell	Tumor-Derived Retinoic Acid Regulates Intratumoral Monocyte Differentiation to Promote Immune Suppression	20200312	DESeq2
10.1016/j.cell.2020.02.048	Daisong Wang, Jingqiang Wang, Lanyue Bai, Hong Pan, Hua Feng, Hans Clevers, Yi Arial Zeng	Cell	Long-Term Expansion of Pancreatic Islet Organoids from Resident Procr+ Progenitors	20200319	Linear model
10.1016/j.cell.2020.03.004	Sara L. Prescott, Benjamin D. Umans, Erika K. Williams, Rachael D. Brust, Stephen D. Liberles	Cell	An Airway Protection Program Revealed by Sweeping Genetic Control of Vagal Afferents	20200406
10.1016/j.cell.2020.03.015	Sophie Dekoninck, Edouard Hannezo, Alejandro Sifrim, Yekaterina A. Miroshnikova, Mariaceleste Aragona, Milan Malfait, Souhir Gargouri, Charlotte de Neunheuser, Christine Dubois, Thierry Voet, Sara A. Wickstr√∂m, Benjamin D. Simons, C√©dric Blanpain	Cell	Defining the Design Principles of Skin Epidermis Postnatal Growth	20200406
10.1016/j.cell.2020.03.047	Wei Rao, Shan Wang, Marcin Duleba, Suchan Niroula, Kristina Goller, Jingzhong Xie, Rajasekaran Mahalingam, Rahul Neupane, Audrey-Ann Liew, Matthew Vincent, Kenichi Okuda, Wanda K. O‚ÄôNeal, Richard C. Boucher, Burton F. Dickey, Michael E. Wechsler, Omar Ibrahim, John F. Engelhardt, Tinne C.J. Mertens, Wei Wang, Soma S.K. Jyothula, Christopher P. Crum, Harry Karmouty-Quintana, Kalpaj R. Parekh, Ma…	Cell	Regenerative Metaplastic Clones in COPD Lung Drive Inflammation and Fibrosis	20200415
10.1016/j.cell.2020.03.048	Lei Zhang, Ziyi Li, Katarzyna M. Skrzypczynska, Qiao Fang, Wei Zhang, Sarah A. O‚ÄôBrien, Yao He, Lynn Wang, Qiming Zhang, Aeryon Kim, Ranran Gao, Jessica Orf, Tao Wang, Deepali Sawant, Jiajinlong Kang, Dev Bhatt, Daniel Lu, Chi-Ming Li, Aaron S. Rapaport, Kristy Perez, Yingjiang Ye, Shan Wang, Xueda Hu, Xianwen Ren, Wenjun Ouyang, Zhanlong Shen, Jackson G. Egen, Zemin Zhang, Xin Yu	Cell	Single-Cell Analyses Inform Mechanisms of Myeloid-Targeted Therapies in Colon Cancer	20200416	Linear model
10.1016/j.cell.2020.04.055	Ekaterina Friebel, Konstantina Kapolou, Susanne Unger, Nicol√°s Gonzalo N√∫√±ez, Sebastian Utz, Elisabeth Jane Rushing, Luca Regli, Michael Weller, Melanie Greter, Sonia Tugues, Marian Christoph Neidert, Burkhard Becher	Cell	Single-Cell Mapping of Human Brain Cancer Reveals Tumor-Specific Instruction of Tissue-Invading Leukocytes	20200528
10.1016/j.cell.2020.05.039	Andrew L. Ji, Adam J. Rubin, Kim Thrane, Sizun Jiang, David L. Reynolds, Robin M. Meyers, Margaret G. Guo, Benson M. George, Annelie Mollbrink, Joseph Bergenstr√•hle, Ludvig Larsson, Yunhao Bai, Bokai Zhu, Aparna Bhaduri, Jordan M. Meyers, Xavier Rovira-Clav√©, S. Tyler Hollmig, Sumaira Z. Aasi, Garry P. Nolan, Joakim Lundeberg, Paul A. Khavari	Cell	Multimodal Analysis of Composition and Spatial Architecture in Human Squamous Cell Carcinoma	20200623	Wilcoxon rank-sum test
10.1016/j.cell.2020.06.001	Adrienne M. Luoma, Shengbao Suo, Hannah L. Williams, Tatyana Sharova, Keri Sullivan, Michael Manos, Peter Bowling, F. Stephen Hodi, Osama Rahma, Ryan J. Sullivan, Genevieve M. Boland, Jonathan A. Nowak, Stephanie K. Dougan, Michael Dougan, Guo-Cheng Yuan, Kai W. Wucherpfennig	Cell	Molecular Pathways of Colon Inflammation Induced by Cancer Immunotherapy	20200629	Wilcoxon rank-sum test
10.1016/j.cell.2020.06.032	Yonatan Katzenelenbogen, Fadi Sheban, Adam Yalin, Ido Yofe, Dmitry Svetlichnyy, Diego Adhemar Jaitin, Chamutal Bornstein, Adi Moshe, Hadas Keren-Shaul, Merav Cohen, Shuang-Yin Wang, Baoguo Li, Eyal David, Tomer-Meir Salame, Assaf Weiner, Ido Amit	Cell	Coupled scRNA-Seq and Intracellular Protein Activity Reveal an Immunosuppressive Role of TREM2 in Cancer	20200811
10.1016/j.cell.2020.07.017	Ashley Maynard, Caroline E. McCoach, Julia K. Rotow, Lincoln Harris, Franziska Haderk, D. Lucas Kerr, Elizabeth A. Yu, Erin L. Schenk, Weilun Tan, Alexander Zee, Michelle Tan, Philippe Gui, Tasha Lea, Wei Wu, Anatoly Urisman, Kirk Jones, Rene Sit, Pallav K. Kolli, Eric Seeley, Yaron Gesthalter, Daniel D. Le, Kevin A. Yamauchi, David M. Naeger, Sourav Bandyopadhyay, Khyati Shah, Lauren Cech, Nicho…	Cell	Therapy-Induced Evolution of Human Lung Cancer Revealed by Single-Cell RNA Sequencing	20200820	MAST
10.1016/j.cell.2020.09.056	Sai Ma, Bing Zhang, Lindsay LaFave, Zachary Chiang, Yan Hu, Jiarui Ding, Alison Brack, Vinay K. Kartha, Travis Law, Caleb Lareau, Ya-Chieh Hsu, Aviv Regev, Jason D. Buenrostro	Cell	Chromatin potential identified by shared single cell profiling of RNA and chromatin	20200619
10.1016/j.celrep.2019.05.064	Likai Tan, Inga Sandrock, Ivan Odak, Yuval Aizenbud, Anneke Wilharm, Joana Barros-Martins, Yaara Tabib, Alina Borchers, Tiago Amado, Lahiru Gangoda, Marco J. Herold, Marc Schmidt-Supprian, Jan Kisielow, Bruno Silva-Santos, Christian Koenecke, Avi-Hai Hovav, Christian Krebs, Immo Prinz, Sarina Ravens	Cell Reports	Single-Cell Transcriptomics Identifies the Adaptation of Scart1+ VŒ≥6+ T Cells to Skin Residency as Activated Effector Cells	20190618
10.1016/j.celrep.2019.05.090	David Lukacsovich, Jochen Winterer, Lin Que, Wenshu Luo, Tamas Lukacsovich, Csaba F√∂ldy	Cell Reports	Single-Cell RNA-Seq Reveals Developmental Origins and Ontogenetic Stability of Neurexin Alternative Splicing Profiles	20190625
10.1016/j.celrep.2019.06.031	Samuel L. Wolock, Indira Krishnan, Danielle E. Tenen, Victoria Matkins, Virginia Camacho, Sweta Patel, Puneet Agarwal, Ravi Bhatia, Daniel G. Tenen, Allon M. Klein, Robert S. Welner	Cell Reports	Mapping Distinct Bone Marrow Niche Populations and Their Differentiation Paths	20190709
10.1016/j.celrep.2019.06.092	Xuanyu Liu, Wen Chen, Wenke Li, Yan Li, James R. Priest, Bin Zhou, Jikui Wang, Zhou Zhou	Cell Reports	Single-Cell RNA-Seq of the Developing Cardiac Outflow Tract Reveals Convergent Development of the Vascular Smooth Muscle Cells	20190730
10.1016/j.celrep.2019.10.024	Ross Dobie, John R. Wilson-Kanamori, Beth E.P. Henderson, James R. Smith, Kylie P. Matchett, Jordan R. Portman, Karolina Wallenborg, Simone Picelli, Anna Zagorska, Swetha V. Pendem, Thomas E. Hudson, Minnie M. Wu, Grant R. Budas, David G. Breckenridge, Ewen M. Harrison, Damian J. Mole, Stephen J. Wigmore, Prakash Ramachandran, Chris P. Ponting, Sarah A. Teichmann, John C. Marioni, Neil C. Henders…	Cell Reports	Single-Cell Transcriptomics Uncovers Zonation of Function in the Mesenchyme during Liver Fibrosis	20191112
10.1016/j.celrep.2019.12.062	Alec R. Nickolls, Michelle M. Lee, David F. Espinoza, Marcin Szczot, Ruby M. Lam, Qi Wang, Jeanette Beers, Jizhong Zou, Minh Q. Nguyen, Hans J. Solinski, Aisha A. AlJanahi, Kory R. Johnson, Michael E. Ward, Alexander T. Chesler, Carsten G. B√∂nnemann	Cell Reports	Transcriptional Programming of Human Mechanosensory Neuron Subtypes from Pluripotent Stem Cells	20200121
10.1016/j.celrep.2019.12.082	Luz D. Orozco, Hsu-Hsin Chen, Christian Cox, Kenneth J. Katschke, Rommel Arceo, Carmina Espiritu, Patrick Caplazi, Sarajane Saturnio Nghiem, Ying-Jiun Chen, Zora Modrusan, Amy Dressen, Leonard D. Goldstein, Christine Clarke, Tushar Bhangale, Brian Yaspan, Marion Jeanne, Michael J. Townsend, Menno van Lookeren Campagne, Jason A. Hackney	Cell Reports	Integration of eQTL and a Single-Cell Atlas in the Human Eye Identifies Causal Genes for Age-Related Macular Degeneration	20200128	DESeq2
10.1016/j.celrep.2019.12.091	Qifeng Han, Todd Bradley, Wilton B. Williams, Derek W. Cain, David C. Montefiori, Kevin O. Saunders, Robert J. Parks, Regina W. Edwards, Guido Ferrari, Olaf Mueller, Xiaoying Shen, Kevin J. Wiehe, Steven Reed, Christopher B. Fox, Wes Rountree, Nathan A. Vandergrift, Yunfei Wang, Laura L. Sutherland, Sampa Santra, M. Anthony Moody, Sallie R. Permar, Georgia D. Tomaras, Mark G. Lewis, Koen K.A. Van…	Cell Reports	Neonatal Rhesus Macaques Have Distinct Immune Cell Transcriptional Profiles following HIV Envelope Immunization	20200211	Likelihood ratio test
10.1016/j.celrep.2020.01.007	Akshayalakshmi Sridhar, Akina Hoshino, Connor R. Finkbeiner, Alex Chitsazan, Li Dai, Alexandra K. Haugan, Kayla M. Eschenbacher, Dana L. Jackson, Cole Trapnell, Olivia Bermingham-McDonogh, Ian Glass, Thomas A. Reh	Cell Reports	Single-Cell Transcriptomic Comparison of Human Fetal Retina, hPSC-Derived Retinal Organoids, and Long-Term Retinal Cultures	20200211
10.1016/j.celrep.2020.01.075	Nikolas L. Jorstad, Matthew S. Wilken, Levi Todd, Connor Finkbeiner, Paul Nakamura, Nicholas Radulovich, Marcus J. Hooper, Alex Chitsazan, Brent A. Wilkerson, Fred Rieke, Thomas A. Reh	Cell Reports	STAT Signaling Modifies Ascl1 Chromatin Binding and Limits Neural Regeneration from Muller Glia in Adult Mouse Retina	20200218
10.1016/j.celrep.2020.02.067	Andrea J. De Micheli, Emily J. Laurilliard, Charles L. Heinke, Hiranmayi Ravichandran, Paula Fraczek, Sharon Soueid-Baumgarten, Iwijn De Vlaminck, Olivier Elemento, Benjamin D. Cosgrove	Cell Reports	Single-Cell Analysis of the Muscle Stem Cell Hierarchy Identifies Heterotypic Communication Signals Involved in Skeletal Muscle Regeneration	20200310
10.1016/j.celrep.2020.02.091	Daniel Haensel, Suoqin Jin, Peng Sun, Rachel Cinco, Morgan Dragan, Quy Nguyen, Zixuan Cang, Yanwen Gong, Remy Vu, Adam L. MacLean, Kai Kessenbrock, Enrico Gratton, Qing Nie, Xing Dai	Cell Reports	Defining Epidermal Basal Cell States during Skin Homeostasis and Wound Healing Using Single-Cell Transcriptomics	20200317	Wilcoxon rank-sum test
10.1016/j.celrep.2020.02.109	Patrick S√º√ü, Alana Hoffmann, Tobias Rothe, Zhengyu Ouyang, Wolfgang Baum, Ori Staszewski, Georg Schett, Marco Prinz, Gerhard Kr√∂nke, Christopher K. Glass, J√ºrgen Winkler, Johannes C.M. Schlachetzki	Cell Reports	Chronic Peripheral Inflammation Causes a Region-Specific Myeloid Response in the Central Nervous System	20200324
10.1016/j.celrep.2020.03.004	Allison M. Greaney, Taylor S. Adams, Micha Sam Brickman Raredon, Elise Gubbins, Jonas C. Schupp, Alexander J. Engler, Mahboobe Ghaedi, Yifan Yuan, Naftali Kaminski, Laura E. Niklason	Cell Reports	Platform Effects on Regeneration by Pulmonary Basal Cells as Evaluated by Single-Cell RNA Sequencing	20200324	Wilcoxon rank-sum test
10.1016/j.celrep.2020.03.027	Yue Zhang, Guoping Liu, Teng Guo, Xiaoyi G. Liang, Heng Du, Lin Yang, Aparna Bhaduri, Xiaosu Li, Zhejun Xu, Zhuangzhi Zhang, Zhenmeiyu Li, Miao He, Jeremiah Tsyporin, Arnold R. Kriegstein, John L. Rubenstein, Zhengang Yang, Bin Chen	Cell Reports	Cortical Neural Stem Cell Lineage Progression Is Regulated by Extrinsic Signaling Molecule Sonic Hedgehog	20200331
10.1016/j.celrep.2020.03.034	Alexandra Bortnick, Zhaoren He, Megan Aubrey, Vivek Chandra, Matthew Denholtz, Kenian Chen, Yin C. Lin, Cornelis Murre	Cell Reports	Plasma Cell Fate Is Orchestrated by Elaborate Changes in Genome Compartmentalization and Inter-chromosomal Hubs	20200407	Wilcoxon rank-sum test
10.1016/j.celrep.2020.03.043	Camille Wagner, Johnny Bonnardel, Cl√©ment Da Silva, Lionel Spinelli, Cynthia Arroyo Portilla, Julie Tomas, Margaux Lagier, Lionel Chasson, Marion Masse, Marc Dalod, Alexandre Chollat-Namy, Jean-Pierre Gorvel, Hugues Lelouard	Cell Reports	Differentiation Paths of Peyer‚Äôs Patch LysoDCs Are Linked to Sampling Site Positioning, Migration, and T Cell Priming	20200407
10.1016/j.celrep.2020.03.055	Martin Andres Estermann, Sarah Williams, Claire Elizabeth Hirst, Zahida Yesmin Roly, Olivier Serralbo, Deepak Adhikari, David Powell, Andrew Thomas Major, Craig Allen Smith	Cell Reports	Insights into Gonadal Sex Differentiation Provided by Single-Cell Transcriptomics in the Chicken Embryo	20200407	MAST
10.1016/j.celrep.2020.03.059	Siavash Fazel Darbandi, Sarah E. Robinson Schwartz, Emily Ling-Lin Pai, Amanda Everitt, Marc L. Turner, Benjamin N.R. Cheyette, A. Jeremy Willsey, Matthew W. State, Vikaas S. Sohal, John L.R. Rubenstein	Cell Reports	Enhancing WNT Signaling Restores Cortical Neuronal Spine Maturation and Synaptogenesis in Tbr1 Mutants	20200414
10.1016/j.celrep.2020.03.060	Chan Jin Park, Po-Ching Lin, Sherry Zhou, Radwa Barakat, Shah Tauseef Bashir, Jeong Moon Choi, Joseph A. Cacioppo, Oliver R. Oakley, Diane M. Duffy, John P. Lydon, CheMyong J. Ko	Cell Reports	Progesterone Receptor Serves the Ovary as a Trigger of Ovulation and a Terminator of Inflammation	20200414
10.1016/j.celrep.2020.03.063	Florian Mair, Jami R. Erickson, Valentin Voillet, Yannick Simoni, Timothy Bi, Aaron J. Tyznik, Jody Martin, Raphael Gottardo, Evan W. Newell, Martin Prlic	Cell Reports	A Targeted Multi-omic Analysis Approach Measures Protein Expression and Low-Abundance Transcripts on the Single-Cell Level	20200407	MAST
10.1016/j.celrep.2020.03.078	Manuela Benary, Stefan Bohn, Mareen L√ºthen, Ilias K. Nolis, Nils Bl√ºthgen, Alexander Loewer	Cell Reports	Disentangling Pro-mitotic Signaling during Cell Cycle Progression using Time-Resolved Single-Cell Imaging	20200414	DESeq2
10.1016/j.celrep.2020.107628	Sarah Davidson, Mirjana Efremova, Angela Riedel, Bidesh Mahata, Jhuma Pramanik, Jani Huuhtanen, Gozde Kar, Roser Vento-Tormo, Tzachi Hagai, Xi Chen, Muzlifah A. Haniffa, Jacqueline D. Shields, Sarah A. Teichmann	Cell Reports	Single-Cell RNA Sequencing Reveals a Dynamic Stromal Niche That Supports Tumor Growth	20200519
10.1016/j.celrep.2020.108222	Ik Soo Kim, Jingyi Wu, Gilbert J. Rahme, Sofia Battaglia, Atray Dixit, Elizabeth Gaskell, Huidong Chen, Luca Pinello, Bradley E. Bernstein	Cell Reports	Parallel Single-Cell RNA-Seq and Genetic Recording Reveals Lineage Decisions in Developing Embryoid Bodies	20201006	Wilcoxon rank-sum test
10.1016/j.celrep.2020.108263	Hugo J.R. Fernandes, Nikolaos Patikas, Stefanie Foskolou, Sarah F. Field, Jong-Eun Park, Meg L. Byrne, Andrew R. Bassett, Emmanouil Metzakopian	Cell Reports	Single-Cell Transcriptomics of Parkinson‚Äôs Disease Human In¬†Vitro Models Reveals Dopamine Neuron-Specific Stress Responses	20201013	Wilcoxon rank-sum test
10.1016/j.cels.2018.05.008		Cell System		20182707	Binomial GLM
10.1016/j.cels.2019.09.008	Wen Zhou, Mary A. Yui, Brian A. Williams, Jina Yun, Barbara J. Wold, Long Cai, Ellen V. Rothenberg	Cell Systems	Single-Cell Analysis Reveals Regulatory Gene Expression Dynamics Leading to Lineage Commitment in Early T Cell Development	20191016
10.1016/j.cmet.2019.12.009	Edwin A. Rosado-Olivieri, Idil I. Aigha, Jennifer H. Kenty, Douglas A. Melton	Cell Metabolism	Identification of a LIF-Responsive, Replication-Competent Subpopulation of Human Œ≤ Cells	20200109
10.1016/j.cmet.2020.03.002	Hugo Lee, Yong-Syu Lee, Quincy Harenda, Stefan Pietrzak, H√ºlya Zeynep Oktay, Sierra Schreiber, Yian Liao, Shreyash Sonthalia, Ashley E. Ciecko, Yi-Guang Chen, Sunduz Keles, Rupa Sridharan, Feyza Engin	Cell Metabolism	Beta Cell Dedifferentiation Induced by IRE1Œ± Deletion Prevents Type 1 Diabetes	20200326
10.1016/j.cmet.2020.03.009	Katerina Rohlenova, Jermaine Goveia, Melissa Garc√≠a-Caballero, Abhishek Subramanian, Joanna Kalucka, Lucas Treps, Kim D. Falkenberg, Laura P.M.H. de Rooij, Yingfeng Zheng, Lin Lin, Liliana Sokol, Laure-Anne Teuwen, Vincent Geldhof, Federico Taverna, Andreas Pircher, Lena-Christin Conradi, Shawez Khan, Steve Stegen, Dena Panovska, Frederik De Smet, Frank J.T. Staal, Rene J. Mclaughlin, Stefan Vin…	Cell Metabolism	Single-Cell RNA Sequencing Maps Endothelial Metabolic Plasticity in Pathological Angiogenesis	20200407
10.1016/j.cmet.2020.04.005	Joan Camunas-Soler, Xiao-Qing Dai, Yan Hang, Austin Bautista, James Lyon, Kunimasa Suzuki, Seung K. Kim, Stephen R. Quake, Patrick E. MacDonald	Cell Metabolism	Patch-Seq Links Single-Cell Transcriptomes to Human Islet Dysfunction in Diabetes	20200416	Wilcoxon rank-sum test;limma
10.1016/j.cub.2020.01.027	Eva L. Kozak, Subarna Palit, Jer√≥nimo R. Miranda-Rodr√≠guez, Aleksandar Janjic, Anika B√∂ttcher, Heiko Lickert, Wolfgang Enard, Fabian J. Theis, Hern√°n L√≥pez-Schier	Current Biology	Epithelial Planar Bipolarity Emerges from Notch-Mediated Asymmetric Inhibition of Emx2	20200227	limma
10.1016/j.devcel.2019.12.015	Jan Tomasz Czermi≈Ñski, Jeanne Bentley Lawrence	Developmental Cell	Silencing Trisomy 21 with XIST in Neural Stem Cells Promotes Neuronal Differentiation	20200123
10.1016/j.devcel.2020.01.009	Lisandra Vila Ellis, Margo P. Cain, Vera Hutchison, Per Flodby, Edward D. Crandall, Zea Borok, Bin Zhou, Edwin J. Ostrin, Joshua D. Wythe, Jichao Chen	Developmental Cell	Epithelial Vegfa Specifies a Distinct Endothelial Population in the Mouse Lung	20200213	Wilcoxon rank-sum test
10.1016/j.devcel.2020.01.026	Gemma L. Johnson, Erick J. Masias, Jessica A. Lehoczky	Developmental Cell	Cellular Heterogeneity and Lineage Restriction during Mouse Digit Tip Regeneration at Single-Cell Resolution	20200224	Wilcoxon rank-sum test
10.1016/j.devcel.2020.01.033	Alyssa J. Miller, Qianhui Yu, Michael Czerwinski, Yu-Hwai Tsai, Renee F. Conway, Angeline Wu, Emily M. Holloway, Taylor Walker, Ian A. Glass, Barbara Treutlein, J. Gray Camp, Jason R. Spence	Developmental Cell	In¬†Vitro and In¬†Vivo Development of the Human Airway at Single-Cell Resolution	20200227
10.1016/j.devcel.2020.02.006	Brian J. Galletta, Jacob M. Ortega, Samantha L. Smith, Carey J. Fagerstrom, Justin M. Fear, Sharvani Mahadevaraju, Brian Oliver, Nasser M. Rusan	Developmental Cell	Sperm Head-Tail Linkage Requires Restriction of Pericentriolar Material to the Proximal Centriole End	20200312	Wilcoxon rank-sum test
10.1016/j.devcel.2020.02.019	Miao Cui, Zhaoning Wang, Kenian Chen, Akansha M. Shah, Wei Tan, Lauren Duan, Efrain Sanchez-Ortiz, Hui Li, Lin Xu, Ning Liu, Rhonda Bassel-Duby, Eric N. Olson	Developmental Cell	Dynamic Transcriptional Responses to Injury of Regenerative and Non-regenerative Cardiomyocytes Revealed by Single-Nucleus RNA Sequencing	20200326
10.1016/j.devcel.2020.05.010	Adrienne Niederriter Shami, Xianing Zheng, Sarah K. Munyoki, Qianyi Ma, Gabriel L. Manske, Christopher D. Green, Meena Sukhwani, Kyle E. Orwig, Jun Z. Li, Saher Sue Hammoud	Developmental Cell	Single-Cell RNA Sequencing of Human, Macaque, and Mouse Testes Uncovers Conserved and Divergent Features of Mammalian Spermatogenesis	20200605
10.1016/j.devcel.2020.07.018	Xianzhong Lau, Prabhakaran Munusamy, Mor Jack Ng, Mahesh Sangrithi	Developmental Cell	Single-Cell RNA Sequencing of the Cynomolgus Macaque Testis Reveals Conserved Transcriptional Profiles during Mammalian Spermatogenesis	20200813
10.1016/j.ebiom.2020.102686	Yi Cai, Youchao Dai, Yejun Wang, Qianqing Yang, Jiubiao Guo, Cailing Wei, Weixin Chen, Huanping Huang, Jialou Zhu, Chi Zhang, Weidong Zheng, Zhihua Wen, Haiying Liu, Mingxia Zhang, Shaojun Xing, Qi Jin, Carl G. Feng, Xinchun Chen	EBioMedicine	Single-cell transcriptomics of blood reveals a natural killer cell subset depletion in tuberculosis	20200227	Wilcoxon rank-sum test
10.1016/j.immuni.2019.05.009	Julia Kolter, Reinhild Feuerstein, Patrice Zeis, Nora Hagemeyer, Neil Paterson, Paolo d‚ÄôErrico, Sebastian Baasch, Lukas Amann, Takahiro Masuda, Anne L√∂sslein, Kourosh Gharun, Melanie Meyer-Luehmann, Claudia Waskow, Claus-Werner Franzke, Dominic Gr√ºn, Tim L√§mmermann, Marco Prinz, Philipp Henneke	Immunity	A Subset of Skin Macrophages Contributes to the Surveillance and Regeneration of Local Nerves	20190611
10.1016/j.immuni.2019.05.014	Christopher Andrew Tibbitt, Julian Mario Stark, Liesbet Martens, Junjie Ma, Jeff Eron Mold, Kim Deswarte, Ganna Oliynyk, Xiaogang Feng, Bart Norbert Lambrecht, Pieter De Bleser, Susanne Nyl√©n, Hamida Hammad, Marie Arsenian Henriksson, Yvan Saeys, Jonathan Marie Coquet	Immunity	Single-Cell RNA Sequencing of the T Helper Cell Response to House Dust Mites Defines a Distinct Gene Expression Signature in Airway Th2 Cells	20190620
10.1016/j.immuni.2019.06.017	Chang Liu, Maria Chikina, Rahul Deshpande, Ashley V. Menk, Ting Wang, Tracy Tabib, Erin A. Brunazzi, Kate M. Vignali, Ming Sun, Donna B. Stolz, Robert A. Lafyatis, Wei Chen, Greg M. Delgoffe, Creg J. Workman, Stacy G. Wendell, Dario A.A. Vignali	Immunity	Treg Cells Promote the SREBP1-Dependent Metabolic Fitness of Tumor-Promoting Macrophages via Repression of CD8+ T Cell-Derived Interferon-Œ≥	20190723	Linear model
10.1016/j.immuni.2019.06.027	Akira Takeda, Maija Hollm√©n, Denis Dermadi, Junliang Pan, Kevin Francis Brulois, Riina Kaukonen, Tapio L√∂nnberg, Pia Bostr√∂m, Ilkka Koskivuo, Heikki Irjala, Masayuki Miyasaka, Marko Salmi, Eugene C. Butcher, Sirpa Jalkanen	Immunity	Single-Cell Survey of Human Lymphatics Unveils Marked Endothelial Cell Heterogeneity and Mechanisms of Homing for Neutrophils	20190808
10.1016/j.immuni.2019.09.004	Heping Xu, Jiarui Ding, Caroline B.M. Porter, Antonia Wallrapp, Marcin Tabaka, Sai Ma, Shujie Fu, Xuanxuan Guo, Samantha J. Riesenfeld, Chienwen Su, Danielle Dionne, Lan T. Nguyen, Ariel Lefkovith, Orr Ashenberg, Patrick R. Burkett, Hai Ning Shi, Orit Rozenblatt-Rosen, Daniel B. Graham, Vijay K. Kuchroo, Aviv Regev, Ramnik J. Xavier	Immunity	Transcriptional Atlas of Intestinal Immune Cells Reveals that Neuropeptide Œ±-CGRP Modulates Group 2 Innate Lymphoid Cell Responses	20191015
10.1016/j.immuni.2019.11.014	Anthony R. Cillo, Cornelius H.L. K√ºrten, Tracy Tabib, Zengbiao Qi, Sayali Onkar, Ting Wang, Angen Liu, Umamaheswar Duvvuri, Seungwon Kim, Ryan J. Soose, Steffi Oesterreich, Wei Chen, Robert Lafyatis, Tullia C. Bruno, Robert L. Ferris, Dario A.A. Vignali	Immunity	Immune Landscape of Viral- and Carcinogen-Driven Head and Neck Cancer	20200107
10.1016/j.immuni.2019.12.002	Michael Delacher, Charles D. Imbusch, Agnes Hotz-Wagenblatt, Jan-Philipp Mallm, Katharina Bauer, Malte Simon, Dania Riegel, Andr√© F. Rendeiro, Sebastian Bittner, Lieke Sanderink, Asmita Pant, Lisa Schmidleithner, Kathrin L. Braband, Bernd Echtenachter, Alexander Fischer, Valentina Giunchiglia, Petra Hoffmann, Matthias Edinger, Christoph Bock, Michael Rehli, Benedikt Brors, Christian Schmidl, Mar…	Immunity	Precursors for Nonlymphoid-Tissue Treg Cells Reside in Secondary Lymphoid Organs and Are Programmed by the Transcription Factor BATF	20200107	DESeq2
10.1016/j.immuni.2020.01.003	Maria Fasolino, Naomi Goldman, Wenliang Wang, Benjamin Cattau, Yeqiao Zhou, Jelena Petrovic, Verena M. Link, Allison Cote, Aditi Chandra, Michael Silverman, Eric F. Joyce, Shawn C. Little, Klaus H. Kaestner, Ali Naji, Arjun Raj, Jorge Henao-Mejia, Robert B. Faryabi, Golnaz Vahedi	Immunity	Genetic Variation in Type 1 Diabetes Reconfigures the 3D Chromatin Organization of T Cells and Alters Gene Expression	20200211
10.1016/j.immuni.2020.05.010	Justin Le, Jeong Eun Park, Vi Luan Ha, Annie Luong, Sergio Branciamore, Andrei S. Rodin, Grigoriy Gogoshin, Fan Li, Yong-Hwee Eddie Loh, Virginia Camacho, Sweta B. Patel, Robert S. Welner, Chintan Parekh	Immunity	Single-Cell RNA-Seq Mapping of Human Thymopoiesis Reveals Lineage Specification Trajectories and a Commitment Spectrum in T Cell Development	20200616
10.1016/j.immuni.2020.06.002	Pierre Bourdely, Giorgio Anselmi, Kristine Vaivode, Rodrigo Nalio Ramos, Yoann Missolo-Koussou, Sofia Hidalgo, Jimena Tosselo, Nicolas Nu√±ez, Wilfrid Richer, Anne Vincent-Salomon, Alka Saxena, Kristie Wood, Alvaro Lladser, Eliane Piaggio, Julie Helft, Pierre Guermonprez	Immunity	Transcriptional and Functional Analysis of CD1c+ Human Dendritic Cells Identifies a CD163+ Subset Priming CD8+CD103+ T Cells	20200630
10.1016/j.jaci.2020.01.042	Helen He, Hemant Suryawanshi, Pavel Morozov, Jes√∫s Gay-Mimbrera, Ester Del Duca, Hyun Je Kim, Naoya Kameyama, Yeriel Estrada, Evan Der, James G. Krueger, Juan Ruano, Thomas Tuschl, Emma Guttman-Yassky	Journal of Allergy and Clinical Immunology	Single-cell transcriptome analysis of human skin identifies novel fibroblast subpopulation and enrichment of immune subsets in atopic dermatitis	20200207
10.1016/j.molcel.2019.08.002	Yi Yin, Yue Jiang, Kwan-Wood Gabriel Lam, Joel B. Berletch, Christine M. Disteche, William S. Noble, Frank J. Steemers, R. Daniel Camerini-Otero, Andrew C. Adey, Jay Shendure	Molecular Cell	High-Throughput Single-Cell Sequencing with Linear Amplification	20190905
10.1016/j.molcel.2020.01.017	Unmesh Jadhav, Elisa Manieri, Kodandaramireddy Nalapareddy, Shariq Madha, Shaon Chakrabarti, Kai Wucherpfennig, Megan Barefoot, Ramesh A. Shivdasani	Molecular Cell	Replicational Dilution of H3K27me3 in Mammalian Cells and the Role of Poised Promoters	20200205	DESeq2
10.1016/j.neuron.2019.06.011	Damon Polioudakis, Luis de la Torre-Ubieta, Justin Langerman, Andrew G. Elkins, Xu Shi, Jason L. Stein, Celine K. Vuong, Susanne Nichterwitz, Melinda Gevorgian, Carli K. Opland, Daning Lu, William Connell, Elizabeth K. Ruzzo, Jennifer K. Lowe, Tarik Hadzic, Flora I. Hinz, Shan Sabri, William E. Lowry, Mark B. Gerstein, Kathrin Plath, Daniel H. Geschwind	Neuron	A Single-Cell Transcriptomic Atlas of Human Neocortical Development during Mid-gestation	20190711	Linear model
10.1016/j.neuron.2019.11.006	Nicholas M. Tran, Karthik Shekhar, Irene E. Whitney, Anne Jacobi, Inbal Benhar, Guosong Hong, Wenjun Yan, Xian Adiconis, McKinzie E. Arnold, Jung Min Lee, Joshua Z. Levin, Dingchang Lin, Chen Wang, Charles M. Lieber, Aviv Regev, Zhigang He, Joshua R. Sanes	Neuron	Single-Cell Profiles of Retinal Ganglion Cells Differing in Resilience to Injury Reveal Neuroprotective Genes	20191126
10.1016/j.neuron.2020.01.004	Mary H. Wertz, Mollie R. Mitchem, S. Sebastian Pineda, Lea J. Hachigian, Hyeseung Lee, Vanessa Lau, Alex Powers, Ruth Kulicke, Gurrein K. Madan, Medina Colic, Martine Therrien, Amanda Vernon, Victoria F. Beja-Glasser, Mudra Hegde, Fan Gao, Manolis Kellis, Traver Hart, John G. Doench, Myriam Heiman	Neuron	Genome-wide In¬†Vivo CNS Screening Identifies Genes that Modify CNS Neuronal Survival and mHTT Toxicity	20200130
10.1016/j.scib.2020.01.002	Gang Yi, Yi Zhao, Feng Xie, Fuxiang Zhu, Ziyun Wan, Jingwan Wang, Xie Wang, Kai Gao, Lixia Cao, Xinyang Li, Chen Chen, Yashu Kuang, Xiu Qiu, Huanming Yang, Jian Wang, Bing Su, Lei Chen, Wei Zhang, Yong Hou, Xun Xu, Yinyan He, Andy Tsun, Xiao Liu, Bin Li	Science Bulletin	Single-cell RNA-seq unveils critical regulators of human FOXP3+ regulatory T cell stability	20200108
10.1016/j.stem.2019.07.007	Fabian L. Cardenas-Diaz, Catherine Osorio-Quintero, Maria A. Diaz-Miranda, Siddharth Kishore, Karla Leavens, Chintan Jobaliya, Diana Stanescu, Xilma Ortiz-Gonzalez, Christine Yoon, Christopher S. Chen, Rachana Haliyur, Marcela Brissova, Alvin C. Powers, Deborah L. French, Paul Gadue	Cell Stem Cell	Modeling Monogenic Diabetes using Human ESCs Reveals Developmental and Metabolic Deficiencies Caused by Mutations in HNF1A	20190801
10.1016/j.stem.2019.07.009	Hannah T. Stuart, Giuliano G. Stirparo, Tim Lohoff, Lawrence E. Bates, Masaki Kinoshita, Chee Y. Lim, Elsa J. Sousa, Katsiaryna Maskalenka, Aliaksandra Radzisheuskaya, Andrew A. Malcolm, Mariana R.P. Alves, Rebecca L. Lloyd, Sonia Nestorowa, Peter Humphreys, William Mansfield, Wolf Reik, Paul Bertone, Jennifer Nichols, Berthold G√∂ttgens, Jos√© C.R. Silva	Cell Stem Cell	Distinct Molecular Trajectories Converge to Induce Naive Pluripotency	20190815	SCDE
10.1016/j.stem.2019.12.005	Jingtao Guo, Xichen Nie, Maria Giebler, Hana Mlcochova, Yueqi Wang, Edward J. Grow, Robin Kim, Melissa Tharmalingam, Gabriele Matilionyte, Cecilia Lindskog, Douglas T. Carrell, Rod T. Mitchell, Anne Goriely, James M. Hotaling, Bradley R. Cairns	Cell Stem Cell	The Dynamic Transcriptional Cell Atlas of Testis Development during Human Puberty	20200109
10.1016/j.stem.2019.12.007	Jorge-Miguel Faustino Martins, Cornelius Fischer, Alessia Urzi, Ramon Vidal, Severine Kunz, Pierre-Louis Ruffault, Loreen Kabuss, Iris Hube, Elisabeta Gazzerro, Carmen Birchmeier, Simone Spuler, Sascha Sauer, Mina Gouti	Cell Stem Cell	Self-Organizing 3D Human Trunk Neuromuscular Organoids	20200116
10.1016/j.stem.2019.12.009	Killian Hurley, Jun Ding, Carlos Villacorta-Martin, Michael J. Herriges, Anjali Jacob, Marall Vedaie, Konstantinos D. Alysandratos, Yuliang L. Sun, Chieh Lin, Rhiannon B. Werder, Jessie Huang, Andrew A. Wilson, Aditya Mithal, Gustavo Mostoslavsky, Irene Oglesby, Ignacio S. Caballero, Susan H. Guttentag, Farida Ahangari, Naftali Kaminski, Alejo Rodriguez-Fraticelli, Fernando Camargo, Ziv Bar-Josep…	Cell Stem Cell	Reconstructed Single-Cell Fate Trajectories Define Lineage Plasticity Windows during Differentiation of Human PSC-Derived Distal Lung Progenitors	20200130	Linear model
10.1016/j.stem.2019.12.011	Kazutaka Murata, Unmesh Jadhav, Shariq Madha, Johan van Es, Justin Dean, Alessia Cavazza, Kai Wucherpfennig, Franziska Michor, Hans Clevers, Ramesh A. Shivdasani	Cell Stem Cell	Ascl2-Dependent Cell Dedifferentiation Drives Regeneration of Ablated Intestinal Stem Cells	20200221
10.1016/j.stem.2019.12.014	Jaymin J. Kathiriya, Alexis N. Brumwell, Julia R. Jackson, Xiaodan Tang, Harold A. Chapman	Cell Stem Cell	Distinct Airway Epithelial Stem Cells Hide among Club Cells but Mobilize to Promote Alveolar Regeneration	20200123	Wilcoxon rank-sum test
10.1016/j.stem.2020.01.008	Neil McCarthy, Elisa Manieri, Elaine E. Storm, Assieh Saadatpour, Adrienne M. Luoma, Varun N. Kapoor, Shariq Madha, Liam T. Gaynor, Christian Cox, Shilpa Keerthivasan, Kai Wucherpfennig, Guo-Cheng Yuan, Frederic J. de Sauvage, Shannon J. Turley, Ramesh A. Shivdasani	Cell Stem Cell	Distinct Mesenchymal Cell Populations Generate the Essential Intestinal BMP Signaling Gradient	20200221
10.1016/j.stem.2020.02.013	Pei-Yu Chen, Lingfeng Qin, Guangxin Li, Jose Malagon-Lopez, Zheng Wang, Sonia Bergaya, Sharvari Gujja, Alexander W. Caulk, Sae-Il Murtada, Xinbo Zhang, Zhen W. Zhuang, Deepak A. Rao, Guilin Wang, Zuzana Tobiasova, Bo Jiang, Ruth R. Montgomery, Lele Sun, Hongye Sun, Edward A. Fisher, Jeffrey R. Gulcher, Carlos Fernandez-Hernando, Jay D. Humphrey, George Tellides, Thomas W. Chittenden, Michael Simo…	Cell Stem Cell	Smooth Muscle Cell Reprogramming in Aortic Aneurysms	20200402
10.1016/j.stem.2020.04.020	Grace Hui Ting Yeo, Lin Lin, Celine Yueyue Qi, Minsun Cha, David K. Gifford, Richard I. Sherwood	Cell Stem Cell	A Multiplexed Barcodelet Single-Cell RNA-Seq Approach Elucidates Combinatorial Signaling Pathways that Drive ESC Differentiation	20200526	Wilcoxon rank-sum test
10.1016/j.stem.2020.08.001	Yanan Li, Wenjun Kong, Wei Yang, Riddhi M. Patel, Emily B. Casey, Theresa Okeyo-Owuor, J. Michael White, Shaina N. Porter, Samantha A. Morris, Jeffrey A. Magee	Cell Stem Cell	Single-Cell Analysis of Neonatal HSC Ontogeny Reveals Gradual and Uncoordinated Transcriptional Reprogramming that Begins before Birth	20200820	Wilcoxon rank-sum test
10.1016/j.stemcr.2020.01.007	Rong Wang, Roshan Sharma, Xiaojuan Shen, Ashley M. Laughney, Kosuke Funato, Philip J. Clark, Monika Shpokayte, Peter Morgenstern, Monalisa Navare, Yichi Xu, Shaghayegh Harbi, Ignas Masilionis, Gouri Nanjangud, Yanhong Yang, Gabriel Duran-Rehbein, Martin Hemberg, Dana Pe'er, Viviane Tabar	Stem Cell Reports	Adult Human Glioblastomas Harbor Radial Glia-like Cells	20200130
10.1016/j.ydbio.2019.06.017	Xiang Fang, Ling-Long Huang, Jian Xu, Cai-Qi Ma, Zhi-Heng Chen, Zhan Zhang, Cai-Hua Liao, Shu-Xin Zheng, Peng Huang, Wen-Ming Xu, Na Li, Ling Sun	Developmental Biology	Proteomics and single-cell RNA analysis of Akap4-knockout mice model confirm indispensable role of Akap4 in spermatogenesis	20190628	Wilcoxon rank-sum test
10.1021/acs.est.9b06386	Weiqing Gu, Su Liu, Ling Chen, Yuxuan Liu, Cheng Gu, Hong-qiang Ren, Bing Wu	Environ. Sci. Technol.	Single-Cell RNA Sequencing Reveals Size-Dependent Effects of Polystyrene Microplastics on Immune and Secretory Cell Populations from Zebrafish Intestines	20200224
10.1038/s41368-020-0074-x	Hao Xu, Liang Zhong, Jiaxin Deng, Jiakuan Peng, Hongxia Dan, Xin Zeng, Taiwen Li, Qianming Chen	Int J Oral Sci	High expression of ACE2 receptor of 2019-nCoV on the epithelial cells of oral mucosa	20200224
10.1038/s41380-020-0676-x	Jason Dang, Shashi Kant Tiwari, Kriti Agrawal, Hui Hui, Yue Qin, Tariq M. Rana	Mol Psychiatry	Glial cell diversity and methamphetamine-induced neuroinflammation in human cerebral organoids	20200212	Wilcoxon rank-sum test
10.1038/s41380-020-0844-z	Tomoyo Sawada, Thomas E. Chater, Yohei Sasagawa, Mika Yoshimura, Noriko Fujimori-Tonou, Kaori Tanaka, Kynon J. M. Benjamin, Apu√£ C. M. Paquola, Jennifer A. Erwin, Yukiko Goda, Itoshi Nikaido, Tadafumi Kato	Mol Psychiatry	Developmental excitation-inhibition imbalance underlying psychoses revealed by single-cell analyses of discordant twins-derived cerebral organoids	20200807	Linear model
10.1038/s41421-020-0157-z	Juanjuan Zhao, Shuye Zhang, Yang Liu, Xiaomeng He, Mengmeng Qu, Gang Xu, Hongbo Wang, Man Huang, Jing Pan, Zhenwen Liu, Zhiwei Li, Lei Liu, Zheng Zhang	Cell Discov	Single-cell RNA sequencing reveals the heterogeneity of liver-resident immune cells in human	20200428
10.1038/s41422-019-0195-y	Junya Peng, Bao-Fa Sun, Chuan-Yuan Chen, Jia-Yi Zhou, Yu-Sheng Chen, Hao Chen, Lulu Liu, Dan Huang, Jialin Jiang, Guan-Shen Cui, Ying Yang, Wenze Wang, Dan Guo, Menghua Dai, Junchao Guo, Taiping Zhang, Quan Liao, Yi Liu, Yong-Liang Zhao, Da-Li Han, Yupei Zhao, Yun-Gui Yang, Wenming Wu	Cell Res	Single-cell RNA-seq highlights intra-tumoral heterogeneity and malignant progression in pancreatic ductal adenocarcinoma	20190704	edgeR
10.1038/s41423-020-00527-1	Fang Wang, Zhihong Qi, Yingpeng Yao, Guotao Yu, Tao Feng, Tianyan Zhao, Hai-Hui Xue, Yaofeng Zhao, Peng Jiang, Li Bao, Shuyang Yu	Cell Mol Immunol	Exploring the stage-specific roles of Tcf-1 in T cell development and malignancy at single-cell resolution	20200831	Monocle
10.1038/s41467-019-10596-0	Nathan C. Law, Melissa J. Oatley, Jon M. Oatley	Nat Commun	Developmental kinetics and transcriptome dynamics of stem cell specification in the spermatogenic lineage	20190626
10.1038/s41467-019-11049-4	Mandeep Singh, Ghamdan Al-Eryani, Shaun Carswell, James M. Ferguson, James Blackburn, Kirston Barton, Daniel Roden, Fabio Luciani, Tri Giang Phan, Simon Junankar, Katherine Jackson, Christopher C. Goodnow, Martin A. Smith, Alexander Swarbrick	Nat Commun	High-throughput targeted long-read single cell sequencing reveals the clonal and transcriptional landscape of lymphocytes	20190716	Wilcoxon rank-sum test
10.1038/s41467-019-11493-2	Zachary J. Reitman, Brenton R. Paolella, Guillaume Bergthold, Kristine Pelton, Sarah Becker, Robert Jones, Claire E. Sinai, Hayley Malkin, Ying Huang, Leslie Grimmet, Zachary T. Herbert, Yu Sun, Jessica L. Weatherbee, John A. Alberta, John F. Daley, Orit Rozenblatt-Rosen, Alexandra L. Condurat, Kenin Qian, Prasidda Khadka, Rosalind A. Segal, Daphne Haas-Kogan, Mariella G. Filbin, Mario L. Suva, A…	Nat Commun	Mitogenic and progenitor gene programmes in single pilocytic astrocytoma cells	20190819	Wilcoxon rank-sum test
10.1038/s41467-019-11667-y	Christian Huisman, Hyeyoung Cho, Olivier Brock, Su Jeong Lim, Sung Min Youn, Younjung Park, Sangsoo Kim, Soo-Kyung Lee, Alessio Delogu, Jae W. Lee	Nat Commun	Single cell transcriptome analysis of developing arcuate nucleus neurons uncovers their key developmental regulators	20190816
10.1038/s41467-019-11721-9	Sung Pil Hong, Thalia E. Chan, Ylenia Lombardo, Giacomo Corleone, Nicole Rotmensz, Sara Bravaccini, Andrea Rocca, Giancarlo Pruneri, Kirsten R. McEwen, R. Charles Coombes, Iros Barozzi, Luca Magnani	Nat Commun	Single-cell transcriptomics reveals multi-step adaptations to endocrine therapy	20190902
10.1038/s41467-019-11746-0	Yuwen Li, Xiaodan Ma, Zhiming Chen, Haiyan Wu, Pengran Wang, Wenyu Wu, Nuo Cheng, Longhui Zeng, Hao Zhang, Xun Cai, Sai-Juan Chen, Zhu Chen, Guoyu Meng	Nat Commun	B1 oligomerization regulates PML nuclear body biogenesis and leukemogenesis	20190822
10.1038/s41467-019-11947-7	Chao Yang, Jason R. Siebert, Robert Burns, Zachary J. Gerbec, Benedetta Bonacci, Amy Rymaszewski, Mary Rau, Matthew J. Riese, Sridhar Rao, Karen-Sue Carlson, John M. Routes, James W. Verbsky, Monica S. Thakar, Subramaniam Malarkannan	Nat Commun	Heterogeneity of human bone marrow and blood natural killer cells defined by single-cell transcriptome	20190902
10.1038/s41467-019-12464-3	Peter A. Szabo, Hanna Mendes Levitin, Michelle Miron, Mark E. Snyder, Takashi Senda, Jinzhou Yuan, Yim Ling Cheng, Erin C. Bush, Pranay Dogra, Puspa Thapa, Donna L. Farber, Peter A. Sims	Nat Commun	Single-cell transcriptomics of human T cells reveals tissue and activation signatures in health and disease	20191017	Wilcoxon rank-sum test
10.1038/s41467-019-12780-8	Madhvi Menon, Shahin Mohammadi, Jose Davila-Velderrain, Brittany A. Goods, Tanina D. Cadwell, Yu Xing, Anat Stemmer-Rachamimov, Alex K. Shalek, John Christopher Love, Manolis Kellis, Brian P. Hafler	Nat Commun	Single-cell transcriptomic atlas of the human retina identifies cell types associated with age-related macular degeneration	20191025
10.1038/s41467-019-12894-z	Emanuel Wyler, Vedran Franke, Jennifer Menegatti, Christine Kocks, Anastasiya Boltengagen, Samantha Praktiknjo, Barbara Walch-R√ºckheim, Jens Bosse, Nikolaus Rajewsky, Friedrich Gr√§sser, Altuna Akalin, Markus Landthaler	Nat Commun	Single-cell RNA-sequencing of herpes simplex virus 1-infected cells connects NRF2 activation to an antiviral program	20191025
10.1038/s41467-019-13382-0	Ayshwarya Subramanian, Eriene-Heidi Sidhom, Maheswarareddy Emani, Katherine Vernon, Nareh Sahakian, Yiming Zhou, Maria Kost-Alimova, Michal Slyper, Julia Waldman, Danielle Dionne, Lan T. Nguyen, Astrid Weins, Jamie L. Marshall, Orit Rosenblatt-Rosen, Aviv Regev, Anna Greka	Nat Commun	Single cell census of human kidney organoids shows reproducibility and diminished off-target cells after transplantation	20191129	Wilcoxon rank-sum test
10.1038/s41467-019-13657-6	Jennifer Ocasio, Benjamin Babcock, Daniel Malawsky, Seth J. Weir, Lipin Loo, Jeremy M. Simon, Mark J. Zylka, Duhyeong Hwang, Taylor Dismuke, Marina Sokolsky, Elias P. Rosen, Rajeev Vibhakar, Jiao Zhang, Olivier Saulnier, Maria Vladoiu, Ibrahim El-Hamamy, Lincoln D. Stein, Michael D. Taylor, Kyle S. Smith, Paul A. Northcott, Alejandro Colaneri, Kirk Wilhelmsen, Timothy R. Gershon	Nat Commun	scRNA-seq in medulloblastoma shows cellular heterogeneity and lineage expansion support resistance to SHH inhibitor therapy	20191220	Wilcoxon rank-sum test
10.1038/s41467-019-14081-6	Andr√© F. Rendeiro, Thomas Krausgruber, Nikolaus Fortelny, Fangwen Zhao, Thomas Penz, Matthias Farlik, Linda C. Schuster, Amelie Nemc, Szabolcs Tasn√°dy, Marienn R√©ti, Zolt√°n M√°trai, Don√°t Alp√°r, Csaba B√∂d√∂r, Christian Schmidl, Christoph Bock	Nat Commun	Chromatin mapping and single-cell immune profiling define the temporal dynamics of ibrutinib response in CLL	20200129	Negative binomial
10.1038/s41467-019-14106-0	Carl Sand√©n, Henrik Lilljebj√∂rn, Christina Orsmark Pietras, Rasmus Henningsson, Karim H. Saba, Niklas Landberg, Hanna Thorsson, Sofia von Palffy, Pablo Pe√±a-Martinez, Carl H√∂gberg, Marianne Rissler, David Gisselsson, Vladimir Lazarevic, Gunnar Juliusson, Helena √Ögerstam, Thoas Fioretos	Nat Commun	Clonal competition within complex evolutionary hierarchies shapes AML over time	20200205
10.1038/s41467-019-14118-w	David Schafflick, Chenling A. Xu, Maike Hartlehnert, Michael Cole, Andreas Schulte-Mecklenbeck, Tobias Lautwein, Jolien Wolbert, Michael Heming, Sven G. Meuth, Tanja Kuhlmann, Catharina C. Gross, Heinz Wiendl, Nir Yosef, Gerd Meyer zu Horste	Nat Commun	Integrated single cell analysis of blood and cerebrospinal fluid leukocytes in multiple sclerosis	20200114	scVI;Wilcoxon rank-sum test;edgeR
10.1038/s41467-019-14171-5	Morgan Oatley, √ñzge Vargel B√∂l√ºkbasƒ±, Valentine Svensson, Maya Shvartsman, Kerstin Ganter, Katharina Zirngibl, Polina V. Pavlovich, Vladislava Milchevskaya, Vladimira Foteva, Kedar N. Natarajan, Bianka Baying, Vladimir Benes, Kiran R. Patil, Sarah A. Teichmann, Christophe Lancrin	Nat Commun	Single-cell transcriptomics identifies CD44 as a marker and regulator of endothelial to haematopoietic transition	20200129	Likelihood ratio test
10.1038/s41467-019-14198-8	Mykhailo Y. Batiuk, Araks Martirosyan, J√©r√¥me Wahis, Filip de Vin, Catherine Marneffe, Carola Kusserow, Jordan Koeppen, Jo√£o Filipe Viana, Jo√£o Filipe Oliveira, Thierry Voet, Chris P. Ponting, T. Grant Belgard, Matthew G. Holt	Nat Commun	Identification of region-specific astrocyte subtypes at single cell resolution	20200305
10.1038/s41467-019-14256-1	Michael A. Durante, Daniel A. Rodriguez, Stefan Kurtenbach, Jeffim N. Kuznetsov, Margaret I. Sanchez, Christina L. Decatur, Helen Snyder, Lynn G. Feun, Alan S. Livingstone, J. William Harbour	Nat Commun	Single-cell analysis reveals new evolutionary complexity in uveal melanoma	20200124
10.1038/s41467-020-14348-3	Laertis Ikonomou, Michael J. Herriges, Sara L. Lewandowski, Robert Marsland, Carlos Villacorta-Martin, Ignacio S. Caballero, David B. Frank, Reeti M. Sanghrajka, Keri Dame, Maciej M. Ka≈Ñdu≈Ça, Julia Hicks-Berthet, Matthew L. Lawton, Constantina Christodoulou, Attila J. Fabian, Eric Kolaczyk, Xaralabos Varelas, Edward E. Morrisey, John M. Shannon, Pankaj Mehta, Darrell N. Kotton	Nat Commun	The in vivo genetic program of murine primordial lung epithelial progenitors	20200131
10.1038/s41467-020-14457-z	Anna S. E. Cuomo, HipSci Consortium, Daniel D. Seaton, Davis J. McCarthy, Iker Martinez, Marc Jan Bonder, Jose Garcia-Bernardo, Shradha Amatya, Pedro Madrigal, Abigail Isaacson, Florian Buettner, Andrew Knights, Kedar Nath Natarajan, Ludovic Vallier, John C. Marioni, Mariya Chhatriwala, Oliver Stegle	Nat Commun	Single-cell RNA-sequencing of differentiating iPS cells reveals dynamic genetic effects on gene expression	20200210
10.1038/s41467-020-14551-2	Louisa Nelson, Anthony Tighe, Anya Golder, Samantha Littler, Bjorn Bakker, Daniela Moralli, Syed Murtuza Baker, Ian J. Donaldson, Diana C. J. Spierings, Ren√© Wardenaar, Bethanie Neale, George J. Burghel, Brett Winter-Roach, Richard Edmondson, Andrew R. Clamp, Gordon C. Jayson, Sudha Desai, Catherine M. Green, Andy Hayes, Floris Foijer, Robert D. Morgan, Stephen S. Taylor	Nat Commun	A living biobank of ovarian cancer ex vivo models reveals profound mitotic heterogeneity	20200213
10.1038/s41467-020-15041-1	Debia Wakhloo, Franziska Scharkowski, Yasmina Curto, Umer Javed Butt, Vikas Bansal, Agnes A. Steixner-Kumar, Liane W√ºstefeld, Ashish Rajput, Sahab Arinrad, Matthias R. Zillmann, Anna Seelbach, Imam Hassouna, Katharina Schneider, Abdul Qadir Ibrahim, Hauke B. Werner, Henrik Martens, Kamilla Miskowiak, Sonja M. Wojcik, Stefan Bonn, Juan Nacher, Klaus-Armin Nave, Hannelore Ehrenreich	Nat Commun	Functional hypoxia drives neuroplasticity and neurogenesis via brain erythropoietin	20200309	Wilcoxon rank-sum test
10.1038/s41467-020-15060-y	Hayato Tsuyuzaki, Masahito Hosokawa, Koji Arikawa, Takuya Yoda, Naoyuki Okada, Haruko Takeyama, Masamitsu Sato	Nat Commun	Time-lapse single-cell transcriptomics reveals modulation of histone H3 for dormancy breaking in fission yeast	20200309	Monocle
10.1038/s41467-020-15155-6	Camilla Calandrini, Frans Schutgens, Rurika Oka, Thanasis Margaritis, Tito Candelli, Luka Mathijsen, Carola Ammerlaan, Ravian L. van Ineveld, Sepide Derakhshan, Sanne de Haan, Emmy Dolman, Philip Lijnzaad, Lars Custers, Harry Begthel, Hindrik H. D. Kerstens, Lindy L. Visser, Maarten Rookmaaker, Marianne Verhaar, Godelieve A. M. Tytgat, Patrick Kemmeren, Ronald R. de Krijger, Reem Al-Saadi, Kathy …	Nat Commun	An organoid biobank for childhood kidney cancers that captures disease and tissue heterogeneity	20200311
10.1038/s41467-020-15220-0	Silvia Basilico, Xiaonan Wang, Alison Kennedy, Konstantinos Tzelepis, George Giotopoulos, Sarah J. Kinston, Pedro M. Quiros, Kim Wong, David J. Adams, Larissa S. Carnevalli, Brian J. P. Huntly, George S. Vassiliou, Fernando J. Calero-Nieto, Berthold G√∂ttgens	Nat Commun	Dissecting the early steps of MLL induced leukaemogenic transformation using a mouse model of AML	20200316	DESeq2
10.1038/s41467-020-15326-5	Alvaro Plaza Reyes, Sandra Petrus-Reurer, Sara Padrell S√°nchez, Pankaj Kumar, Iyadh Douagi, Hammurabi Bartuma, Monica Aronsson, Sofie Westman, Emma Lardner, Helder Andr√©, Anna Falk, Emeline F. Nandrot, Anders Kvanta, Fredrik Lanner	Nat Commun	Identification of cell surface markers and establishment of monolayer differentiation to retinal pigment epithelial cells	20200330
10.1038/s41467-020-15361-2	Randall J. Smith, Bita Nasiri, Julien Kann, Donald Yergeau, Jonathan E. Bard, Daniel D. Swartz, Stelios T. Andreadis	Nat Commun	Endothelialization of arterial vascular grafts by circulating monocytes	20200401
10.1038/s41467-020-15411-9	Ranjie Xu, Xiaoxi Li, Andrew J. Boreland, Anthony Posyton, Kelvin Kwan, Ronald P. Hart, Peng Jiang	Nat Commun	Human iPSC-derived mature microglia retain their identity and functionally integrate in the chimeric mouse brain	20200327
10.1038/s41467-020-15543-y	Eddie Cano-Gamez, Blagoje Soskic, Theodoros I. Roumeliotis, Ernest So, Deborah J. Smyth, Marta Baldrighi, David Will√©, Nikolina Nakic, Jorge Esparza-Gordillo, Christopher G. C. Larminie, Paola G. Bronson, David F. Tough, Wendy C. Rowan, Jyoti S. Choudhary, Gosia Trynka	Nat Commun	Single-cell transcriptomics identifies an effectorness gradient shaping the response of CD4+ T cells to cytokines	20200414	Linear model
10.1038/s41467-020-15765-0	Mingxia Zhang, Yuan Zou, Xing Xu, Xuebing Zhang, Mingxuan Gao, Jia Song, Peifeng Huang, Qin Chen, Zhi Zhu, Wei Lin, Richard N. Zare, Chaoyong Yang	Nat Commun	Highly parallel and efficient single cell mRNA sequencing with paired picoliter chambers	20200430
10.1038/s41467-020-16113-y	Likhitha Kolla, Michael C. Kelly, Zoe F. Mann, Alejandro Anaya-Rocha, Kathryn Ellis, Abigail Lemons, Adam T. Palermo, Kathy S. So, Joseph C. Mays, Joshua Orvis, Joseph C. Burns, Ronna Hertzano, Elizabeth C. Driver, Matthew W. Kelley	Nat Commun	Characterization of the development of the mouse cochlear epithelium at the single cell level	20200513	Wilcoxon rank-sum test
10.1038/s41467-020-16225-5	Katar√≠na Tiklov√°, Sara Nolbrant, Alessandro Fiorenzano, √Ösa K. Bj√∂rklund, Yogita Sharma, Andreas Heuer, Linda Gillberg, Deirdre B. Hoban, Tiago Cardoso, Andrew F. Adler, Marcella Birtele, Hilda Lund√©n-Miguel, Nikolaos Volakakis, Agnete Kirkeby, Thomas Perlmann, Malin Parmar	Nat Commun	Single cell transcriptomics identifies stem cell-derived graft composition in a model of Parkinson‚Äôs disease	20200515
10.1038/s41467-020-16239-z		Nat Commun		NA	Wilcoxon rank-sum test
10.1038/s41467-020-16893-3	Adrian Fischer, Tim Koopmans, Pushkar Ramesh, Simon Christ, Maximilian Strunz, Juliane Wannemacher, Michaela Aichler, Annette Feuchtinger, Axel Walch, Meshal Ansari, Fabian J. Theis, Kenji Schorpp, Kamyar Hadian, Philipp-Alexander Neumann, Herbert B. Schiller, Yuval Rinkevich	Nat Commun	Post-surgical adhesions are triggered by calcium-dependent membrane bridges between mesothelial surfaces	20200617
10.1038/s41467-020-17186-5	Charles P. Couturier, Shamini Ayyadhury, Phuong U. Le, Javad Nadaf, Jean Monlong, Gabriele Riva, Redouane Allache, Salma Baig, Xiaohua Yan, Mathieu Bourgey, Changseok Lee, Yu Chang David Wang, V. Wee Yong, Marie-Christine Guiot, Hamed Najafabadi, Bratislav Misic, Jack Antel, Guillaume Bourque, Jiannis Ragoussis, Kevin Petrecca	Nat Commun	Single-cell RNA-seq reveals that glioblastoma recapitulates a normal neurodevelopmental hierarchy	20200708
10.1038/s41467-020-17876-0	Devika Agarwal, Cynthia Sandor, Viola Volpato, Tara M. Caffrey, Jimena Monz√≥n-Sandoval, Rory Bowden, Javier Alegre-Abarrategui, Richard Wade-Martins, Caleb Webber	Nat Commun	A single-cell atlas of the human substantia nigra reveals cell-specific pathways associated with neurological disorders	20200821
10.1038/s41467-020-18155-8	Minji Lee, Eunmin Lee, Seong Kyu Han, Yoon Ha Choi, Dong-il Kwon, Hyobeen Choi, Kwanghwan Lee, Eun Seo Park, Min-Seok Rha, Dong Jin Joo, Eui-Cheol Shin, Sanguk Kim, Jong Kyoung Kim, You Jeong Lee	Nat Commun	Single-cell RNA sequencing identifies shared differentiation paths of mouse thymic innate T cells	20200831	DESeq2
10.1038/s41525-020-0117-4	Delia Tomoiaga, Vanessa Aguiar-Pulido, Shristi Shrestha, Paul Feinstein, Shawn E. Levy, Christopher E. Mason, Jeffrey A. Rosenfeld	npj Genom. Med.	Single-cell sperm transcriptomes and variants from fathers of children with and without autism spectrum disorder	20200221	Wilcoxon rank-sum test
10.1038/s41556-019-0378-2	Amnon Sharir, Pauline Marangoni, Rapolas Zilionis, Mian Wan, Tomas Wald, Jimmy K. Hu, Kyogo Kawaguchi, David Castillo-Azofeifa, Leo Epstein, Kyle Harrington, Pierfrancesco Pagella, Thimios Mitsiadis, Christian W. Siebel, Allon M. Klein, Ophir D. Klein	Nat Cell Biol	A large pool of actively cycling progenitors orchestrates self-renewal and injury repair of an ectodermal appendage	20190903
10.1038/s41556-019-0437-8	Yasuhito Yahara, Tomasa Barrientos, Yuning J. Tang, Vijitha Puviindran, Puviindran Nadesan, Hongyuan Zhang, Jason R. Gibson, Simon G. Gregory, Yarui Diao, Yu Xiang, Yawar J. Qadri, Tomokazu Souma, Mari L. Shinohara, Benjamin A. Alman	Nat Cell Biol	Erythromyeloid progenitors give rise to a population of osteoclasts that contribute to bone homeostasis and repair	20200106
10.1038/s41556-019-0439-6	Chiara Baccin, Jude Al-Sabah, Lars Velten, Patrick M. Helbling, Florian Gr√ºnschl√§ger, Pablo Hern√°ndez-Malmierca, C√©sar Nombela-Arrieta, Lars M. Steinmetz, Andreas Trumpp, Simon Haas	Nat Cell Biol	Combined single-cell and spatial transcriptomics reveal the molecular, cellular and spatial bone marrow niche organization	20191223	limma
10.1038/s41564-019-0633-0	Ya-Ting Wang, Konstantin Zaitsev, Qun Lu, Shan Li, W. Timothy Schaiff, Ki-Wook Kim, Lindsay Droit, Craig B. Wilen, Chandni Desai, Dale R. Balce, Robert C. Orchard, Anthony Orvedahl, Sunmin Park, Darren Kreamalmeyer, Scott A. Handley, John D. Pfeifer, Megan T. Baldridge, Maxim N. Artyomov, Christina L. Stallings, Herbert W. Virgin	Nat Microbiol	Select autophagy genes maintain quiescence of tissue-resident macrophages and increase susceptibility to Listeria monocytogenes	20200120	MAST
10.1038/s41565-019-0619-3	Alyssa M. Flores, Niloufar Hosseini-Nassab, Kai-Uwe Jarr, Jianqin Ye, Xingjun Zhu, Robert Wirka, Ai Leen Koh, Pavlos Tsantilas, Ying Wang, Vivek Nanda, Yoko Kojima, Yitian Zeng, Mozhgan Lotfi, Robert Sinclair, Irving L. Weissman, Erik Ingelsson, Bryan Ronain Smith, Nicholas J. Leeper	Nat. Nanotechnol.	Pro-efferocytic nanoparticles are specifically taken up by lesional macrophages and prevent atherosclerosis	20200127	Wilcoxon rank-sum test
10.1038/s41586-019-1285-1	Ji Eun Oh, Norifumi Iijima, Eric Song, Peiwen Lu, Jonathan Klein, Ruoyi Jiang, Steven H. Kleinstein, Akiko Iwasaki	Nature	Migrant memory B cells secrete luminal antibody in the vagina	20190612	Wilcoxon rank-sum test
10.1038/s41586-019-1362-5	Ben W. Dulken, Matthew T. Buckley, Paloma Navarro Negredo, Naresha Saligrama, Romain Cayrol, Dena S. Leeman, Benson M. George, St√©phane C. Boutet, Katja Hebestreit, John V. Pluvinage, Tony Wyss-Coray, Irving L. Weissman, Hannes Vogel, Mark M. Davis, Anne Brunet	Nature	Single-cell analysis reveals T cell infiltration in old neurogenic niches	20190703	Wilcoxon rank-sum test
10.1038/s41586-019-1367-0	Anna S. Nam, Kyu-Tae Kim, Ronan Chaligne, Franco Izzo, Chelston Ang, Justin Taylor, Robert M. Myers, Ghaith Abu-Zeinah, Ryan Brand, Nathaniel D. Omans, Alicia Alonso, Caroline Sheridan, Marisa Mariani, Xiaoguang Dai, Eoghan Harrington, Alessandro Pastore, Juan R. Cubillos-Ruiz, Wayne Tam, Ronald Hoffman, Raul Rabadan, Joseph M. Scandura, Omar Abdel-Wahab, Peter Smibert, Dan A. Landau	Nature	Somatic mutations and cell identity linked by Genotyping of Transcriptomes	20190703	Wilcoxon rank-sum test
10.1038/s41586-019-1369-y	Florian Erhard, Marisa A. P. Baptista, Tobias Krammer, Thomas Hennig, Marius Lange, Panagiota Arampatzi, Christopher S. J√ºrges, Fabian J. Theis, Antoine-Emmanuel Saliba, Lars D√∂lken	Nature	scSLAM-seq reveals core features of transcription dynamics in single cells	20190710	SC2P
10.1038/s41586-019-1373-2	Nadim Aizarani, Antonio Saviano, Sagar, Laurent Mailly, Sarah Durand, Josip S. Herman, Patrick Pessaux, Thomas F. Baumert, Dominic Gr√ºn	Nature	A human liver cell atlas reveals heterogeneity and epithelial progenitors	20190710
10.1038/s41586-019-1385-y	Chen Cao, Laurence A. Lemaire, Wei Wang, Peter H. Yoon, Yoolim A. Choi, Lance R. Parsons, John C. Matese, Wei Wang, Michael Levine, Kai Chen	Nature	Comprehensive single-cell transcriptome lineages of a proto-vertebrate	20190710
10.1038/s41586-019-1404-z	Lucas Schirmer, Dmitry Velmeshev, Staffan Holmqvist, Max Kaufmann, Sebastian Werneburg, Diane Jung, Stephanie Vistnes, John H. Stockley, Adam Young, Maike Steindel, Brian Tung, Nitasha Goyal, Aparna Bhaduri, Simone Mayer, Jan Broder Engler, Omer A. Bayraktar, Robin J. M. Franklin, Maximilian Haeussler, Richard Reynolds, Dorothy P. Schafer, Manuel A. Friese, Lawrence R. Shiow, Arnold R. Kriegstein…	Nature	Neuronal vulnerability and multilineage diversity in multiple sclerosis	20190717	DESeq2
10.1038/s41586-019-1414-x	T. Yvanka de Soysa, Sanjeev S. Ranade, Satoshi Okawa, Srikanth Ravichandran, Yu Huang, Hazel T. Salunga, Amelia Schricker, Antonio del Sol, Casey A. Gifford, Deepak Srivastava	Nature	Single-cell analysis of cardiogenesis reveals basis for organ-level developmental defects	20190724	Wilcoxon rank-sum test
10.1038/s41586-019-1434-6	Volker Hovestadt, Kyle S. Smith, Laure Bihannic, Mariella G. Filbin, McKenzie L. Shaw, Alicia Baumgartner, John C. DeWitt, Andrew Groves, Lisa Mayr, Hannah R. Weisman, Alyssa R. Richman, Marni E. Shore, Liliana Goumnerova, Celeste Rosencrance, Robert A. Carter, Timothy N. Phoenix, Jennifer L. Hadley, Yiai Tong, Jim Houston, Richard A. Ashmun, Michael DeCuypere, Tanvi Sharma, Diane Flasch, Antonin…	Nature	Resolving medulloblastoma cellular architecture by single-cell genomics	20190724
10.1038/s41586-019-1471-1	Stephan Culemann, Anika Gr√ºneboom, Jos√© √Ångel Nicol√°s-√Åvila, Daniela Weidner, Katrin Franziska L√§mmle, Tobias Rothe, Juan A. Quintana, Philipp Kirchner, Branislav Krljanac, Martin Eberhardt, Fulvia Ferrazzi, Elke Kretzschmar, Martin Schicht, Kim Fischer, Kolja Gelse, Maria Faas, Ren√© Pfeifle, Jochen A. Ackermann, Milena Pachowsky, Nina Renner, David Simon, Reiner F. Haseloff, Arif B. Ekici…	Nature	Locally renewing resident synovial macrophages provide a protective barrier for the joint	20190807
10.1038/s41586-019-1506-7	Rebecca D. Hodge, Trygve E. Bakken, Jeremy A. Miller, Kimberly A. Smith, Eliza R. Barkan, Lucas T. Graybuck, Jennie L. Close, Brian Long, Nelson Johansen, Osnat Penn, Zizhen Yao, Jeroen Eggermont, Thomas H√∂llt, Boaz P. Levi, Soraya I. Shehata, Brian Aevermann, Allison Beller, Darren Bertagnolli, Krissy Brouner, Tamara Casper, Charles Cobbs, Rachel Dalley, Nick Dee, Song-Lin Ding, Richard G. Elle…	Nature	Conserved cell types with divergent features in human versus mouse cortex	20190821	limma
10.1038/s41586-019-1631-3	P. Ramachandran, R. Dobie, J. R. Wilson-Kanamori, E. F. Dora, B. E. P. Henderson, N. T. Luu, J. R. Portman, K. P. Matchett, M. Brice, J. A. Marwick, R. S. Taylor, M. Efremova, R. Vento-Tormo, N. O. Carragher, T. J. Kendall, J. A. Fallowfield, E. M. Harrison, D. J. Mole, S. J. Wigmore, P. N. Newsome, C. J. Weston, J. P. Iredale, F. Tacke, J. W. Pollard, C. P. Ponting, J. C. Marioni, S. A. Teichman…	Nature	Resolving the fibrotic niche of human liver cirrhosis at single-cell level	20191009
10.1038/s41586-019-1644-y	Coco Chu, Mitchell H. Murdock, Deqiang Jing, Tae Hyung Won, Hattie Chung, Adam M. Kressel, Tea Tsaava, Meghan E. Addorisio, Gregory G. Putzel, Lei Zhou, Nicholas J. Bessman, Ruirong Yang, Saya Moriyama, Christopher N. Parkhurst, Anfei Li, Heidi C. Meyer, Fei Teng, Sangeeta S. Chavan, Kevin J. Tracey, Aviv Regev, Frank C. Schroeder, Francis S. Lee, Conor Liston, David Artis	Nature	The microbiota regulate neuronal function and fear extinction learning	20191025	Linear mixed model
10.1038/s41586-019-1652-y	Dorin-Mirel Popescu, Rachel A. Botting, Emily Stephenson, Kile Green, Simone Webb, Laura Jardine, Emily F. Calderbank, Krzysztof Polanski, Issac Goh, Mirjana Efremova, Meghan Acres, Daniel Maunder, Peter Vegh, Yorick Gitton, Jong-Eun Park, Roser Vento-Tormo, Zhichao Miao, David Dixon, Rachel Rowell, David McDonald, James Fletcher, Elizabeth Poyner, Gary Reynolds, Michael Mather, Corina Moldovan, …	Nature	Decoding human fetal liver haematopoiesis	20191009
10.1038/s41586-019-1654-9	Sabina Kanton, Michael James Boyle, Zhisong He, Malgorzata Santel, Anne Weigert, F√°tima Sanch√≠s-Calleja, Patricia Guijarro, Leila Sidow, Jonas Simon Fleck, Dingding Han, Zhengzong Qian, Michael Heide, Wieland B. Huttner, Philipp Khaitovich, Svante P√§√§bo, Barbara Treutlein, J. Gray Camp	Nature	Organoid single-cell genomic atlas uncovers human-specific features of brain development	20191016	Binomial GLM
10.1038/s41586-019-1817-8	Patricia A. Darrah, Joseph J. Zeppa, Pauline Maiello, Joshua A. Hackney, Marc H. Wadsworth, Travis K. Hughes, Supriya Pokkali, Phillip A. Swanson, Nicole L. Grant, Mark A. Rodgers, Megha Kamath, Chelsea M. Causgrove, Dominick J. Laddy, Aurelio Bonavia, Danilo Casimiro, Philana Ling Lin, Edwin Klein, Alexander G. White, Charles A. Scanga, Alex K. Shalek, Mario Roederer, JoAnne L. Flynn, Robert A. …	Nature	Prevention of tuberculosis in macaques after intravenous BCG immunization	20200101
10.1038/s41586-019-1825-8	Ricard Argelaguet, Stephen J. Clark, Hisham Mohammed, L. Carine Stapel, Christel Krueger, Chantriolnt-Andreas Kapourani, Ivan Imaz-Rosshandler, Tim Lohoff, Yunlong Xiang, Courtney W. Hanna, Sebastien Smallwood, Ximena Ibarra-Soria, Florian Buettner, Guido Sanguinetti, Wei Xie, Felix Krueger, Berthold G√∂ttgens, Peter J. Rugg-Gunn, Gavin Kelsey, Wendy Dean, Jennifer Nichols, Oliver Stegle, John C.…	Nature	Multi-omics profiling of mouse gastrulation at single-cell resolution	20191211	edgeR
10.1038/s41586-019-1917-5	Suijuan Zhong, Wenyu Ding, Le Sun, Yufeng Lu, Hao Dong, Xiaoying Fan, Zeyuan Liu, Ruiguo Chen, Shu Zhang, Qiang Ma, Fuchou Tang, Qian Wu, Xiaoqun Wang	Nature	Decoding the development of the human hippocampus	20200115
10.1038/s41586-020-1962-0	Aparna Bhaduri, Madeline G. Andrews, Walter Mancia Leon, Diane Jung, David Shin, Denise Allen, Dana Jung, Galina Schmunk, Maximilian Haeussler, Jahan Salma, Alex A. Pollen, Tomasz J. Nowakowski, Arnold R. Kriegstein	Nature	Cell stress in cortical organoids impairs molecular subtype specification	20200129	Wilcoxon rank-sum test
10.1038/s41586-020-1993-6	Hiroaki Norimoto, Lorenz A. Fenk, Hsing-Hsi Li, Maria Antonietta Tosches, Tatiana Gallego-Flores, David Hain, Sam Reiter, Riho Kobayashi, Angeles Macias, Anja Arends, Michaela Klinkmann, Gilles Laurent	Nature	A claustrum in reptiles and its role in slow-wave sleep	20200212
10.1038/s41586-020-1999-0	Michael A. Wheeler, Iain C. Clark, Emily C. Tjon, Zhaorong Li, Stephanie E. J. Zandee, Charles P. Couturier, Brianna R. Watson, Giulia Scalisi, Sarah Alkwai, Veit Rothhammer, Assaf Rotem, John A. Heyman, Shravan Thaploo, Liliana M. Sanmarco, Jiannis Ragoussis, David A. Weitz, Kevin Petrecca, Jeffrey R. Moffitt, Burkhard Becher, Jack P. Antel, Alexandre Prat, Francisco J. Quintana	Nature	MAFG-driven astrocytes promote CNS inflammation	20200212
10.1038/s41586-020-2024-3	Susanne C. van den Brink, Anna Alemany, Vincent van Batenburg, Naomi Moris, Marloes Blotenburg, Judith Vivi√©, Peter Baillie-Johnson, Jennifer Nichols, Katharina F. Sonnen, Alfonso Martinez Arias, Alexander van Oudenaarden	Nature	Single-cell and spatial transcriptomics reveal somitogenesis in gastruloids	20200219
10.1038/s41586-020-2134-y	Barbara Maier, Andrew M. Leader, Steven T. Chen, Navpreet Tung, Christie Chang, Jessica LeBerichel, Aleksey Chudnovskiy, Shrisha Maskey, Laura Walker, John P. Finnigan, Margaret E. Kirkling, Boris Reizis, Sourav Ghosh, Natalie Roy D‚ÄôAmore, Nina Bhardwaj, Carla V. Rothlin, Andrea Wolf, Raja Flores, Thomas Marron, Adeeb H. Rahman, Ephraim Kenigsberg, Brian D. Brown, Miriam Merad	Nature	A conserved dendritic-cell regulatory program limits antitumour immunity	20200325
10.1038/s41586-020-2157-4	Xiaoping Han, Ziming Zhou, Lijiang Fei, Huiyu Sun, Renying Wang, Yao Chen, Haide Chen, Jingjing Wang, Huanna Tang, Wenhao Ge, Yincong Zhou, Fang Ye, Mengmeng Jiang, Junqing Wu, Yanyu Xiao, Xiaoning Jia, Tingyue Zhang, Xiaojie Ma, Qi Zhang, Xueli Bai, Shujing Lai, Chengxuan Yu, Lijun Zhu, Rui Lin, Yuchi Gao, Min Wang, Yiqing Wu, Jianming Zhang, Renya Zhan, Saiyong Zhu, Hailan Hu, Changchun Wang, M…	Nature	Construction of a human cell landscape at single-cell level	20200325	Wilcoxon rank-sum test
10.1038/s41586-020-2222-z	Kevin Wei, Accelerating Medicines Partnership Rheumatoid Arthritis & Systemic Lupus Erythematosus (AMP RA/SLE) Consortium, Ilya Korsunsky, Jennifer L. Marshall, Anqi Gao, Gerald F. M. Watts, Triin Major, Adam P. Croft, Jordan Watts, Philip E. Blazar, Jeffrey K. Lange, Thomas S. Thornhill, Andrew Filer, Karim Raza, Laura T. Donlin, Christian W. Siebel, Christopher D. Buckley, Soumya Raychaudhuri, …	Nature	Notch signalling drives synovial fibroblast identity and arthritis pathology	20200422
10.1038/s41586-020-2316-7	Zhilei Bian, Yandong Gong, Tao Huang, Christopher Z. W. Lee, Lihong Bian, Zhijie Bai, Hui Shi, Yang Zeng, Chen Liu, Jian He, Jie Zhou, Xianlong Li, Zongcheng Li, Yanli Ni, Chunyu Ma, Lei Cui, Rui Zhang, Jerry K. Y. Chan, Lai Guan Ng, Yu Lan, Florent Ginhoux, Bing Liu	Nature	Deciphering human macrophage development at single-cell resolution	20200520
10.1038/s41586-020-2496-1	The Tabula Muris Consortium	Nature	A single-cell transcriptomic atlas characterizes ageing tissues in the mouse	20200715	MAST
10.1038/s41586-020-2821-8	Allan-Hermann Pool, Tongtong Wang, David A. Stafford, Rebecca K. Chance, Sangjun Lee, John Ngai, Yuki Oka	Nature	The cellular basis of distinct thirst modalities	20201014	Kruskal-Wallis test
10.1038/s41587-019-0150-y	Koos Rooijers, Corina M. Markodimitraki, Franka J. Rang, Sandra S. de Vries, Alex Chialastri, Kim L. de Luca, Dylan Mooijman, Siddharth S. Dey, Jop Kind	Nat Biotechnol	Simultaneous quantification of protein‚ÄìDNA contacts and transcriptomes in single cells	20190617	edgeR
10.1038/s41587-019-0332-7	Jeffrey M. Granja, Sandy Klemm, Lisa M. McGinnis, Arwa S. Kathiria, Anja Mezger, M. Ryan Corces, Benjamin Parks, Eric Gars, Michaela Liedtke, Grace X. Y. Zheng, Howard Y. Chang, Ravindra Majeti, William J. Greenleaf	Nat Biotechnol	Single-cell multiomic analysis identifies regulatory programs in mixed-phenotype acute leukemia	20191202
10.1038/s41587-019-0372-z	Jase Gehring, Jong Hwee Park, Sisi Chen, Matthew Thomson, Lior Pachter	Nat Biotechnol	Highly multiplexed single-cell RNA-seq by DNA oligonucleotide tagging of cellular proteins	20191223
10.1038/s41587-019-0387-5	Marco Jost, Daniel A. Santos, Reuben A. Saunders, Max A. Horlbeck, John S. Hawkins, Sonia M. Scaria, Thomas M. Norman, Jeffrey A. Hussmann, Christina R. Liem, Carol A. Gross, Jonathan S. Weissman	Nat Biotechnol	Titrating gene expression using libraries of systematically attenuated CRISPR guide RNAs	20200113	Kolmogorov-Smirnov test
10.1038/s41587-020-0430-6	Nathaniel J. Hogrebe, Punn Augsornworawat, Kristina G. Maxwell, Leonardo Velazco-Cruz, Jeffrey R. Millman	Nat Biotechnol	Targeting the cytoskeleton to direct pancreatic differentiation of human pluripotent stem cells	20200224	Wilcoxon rank-sum test
10.1038/s41587-020-0442-2	Amir Giladi, Merav Cohen, Chiara Medaglia, Yael Baran, Baoguo Li, Mor Zada, Pierre Bost, Ronnie Blecher-Gonen, Tomer-Meir Salame, Johannes U. Mayer, Eyal David, Franca Ronchese, Amos Tanay, Ido Amit	Nat Biotechnol	Dissecting cellular crosstalk by sequencing physically interacting cells	20200309
10.1038/s41587-020-0465-8	Jiarui Ding, Xian Adiconis, Sean K. Simmons, Monika S. Kowalczyk, Cynthia C. Hession, Nemanja D. Marjanovic, Travis K. Hughes, Marc H. Wadsworth, Tyler Burks, Lan T. Nguyen, John Y. H. Kwon, Boaz Barak, William Ge, Amanda J. Kedaigle, Shaina Carroll, Shuqiang Li, Nir Hacohen, Orit Rozenblatt-Rosen, Alex K. Shalek, Alexandra-Chlo√© Villani, Aviv Regev, Joshua Z. Levin	Nat Biotechnol	Systematic comparison of single-cell and single-nucleus RNA-sequencing methods	20200406
10.1038/s41587-020-0469-4	Elisabetta Mereu, Atefeh Lafzi, Catia Moutinho, Christoph Ziegenhain, Davis J. McCarthy, Adri√°n √Ålvarez-Varela, Eduard Batlle, Sagar, Dominic Gr√ºn, Julia K. Lau, St√©phane C. Boutet, Chad Sanada, Aik Ooi, Robert C. Jones, Kelly Kaihara, Chris Brampton, Yasha Talaga, Yohei Sasagawa, Kaori Tanaka, Tetsutaro Hayashi, Caroline Braeuning, Cornelius Fischer, Sascha Sauer, Timo Trefzer, Christian Con…	Nat Biotechnol	Benchmarking single-cell RNA-sequencing protocols for cell atlas projects	20200406
10.1038/s41587-020-0470-y	Joseph M. Replogle, Thomas M. Norman, Albert Xu, Jeffrey A. Hussmann, Jin Chen, J. Zachery Cogan, Elliott J. Meer, Jessica M. Terry, Daniel P. Riordan, Niranjan Srinivas, Ian T. Fiddes, Joseph G. Arthur, Luigi J. Alvarado, Katherine A. Pfeiffer, Tarjei S. Mikkelsen, Jonathan S. Weissman, Britt Adamson	Nat Biotechnol	Combinatorial single-cell CRISPR screens by direct guide RNA capture and targeted sequencing	20200330	Kolmogorov-Smirnov test
10.1038/s41587-020-0497-0	Michael Hagemann-Jensen, Christoph Ziegenhain, Ping Chen, Daniel Ramsk√∂ld, Gert-Jan Hendriks, Anton J. M. Larsson, Omid R. Faridani, Rickard Sandberg	Nat Biotechnol	Single-cell RNA counting at allele and isoform resolution using Smart-seq3	20200504	Wilcoxon rank-sum test
10.1038/s41588-019-0489-5	Jos√© L. McFaline-Figueroa, Andrew J. Hill, Xiaojie Qiu, Dana Jackson, Jay Shendure, Cole Trapnell	Nat Genet	A pooled single-cell genetic screen identifies regulatory checkpoints in the continuum of the epithelial-to-mesenchymal transition	20190902	Wilcoxon rank-sum test
10.1038/s41588-019-0566-9	Michelle Chan-Seng-Yue, Jaeseung C. Kim, Gavin W. Wilson, Karen Ng, Eugenia Flores Figueroa, Grainne M. O‚ÄôKane, Ashton A. Connor, Robert E. Denroche, Robert C. Grant, Jessica McLeod, Julie M. Wilson, Gun Ho Jang, Amy Zhang, Anna Dodd, Sheng-Ben Liang, Ayelet Borgida, Dianne Chadwick, Sangeetha Kalimuthu, Ilinca Lungu, John M. S. Bartlett, Paul M. Krzyzanowski, Vandana Sandhu, Herv√© Tiriac, Fie…	Nat Genet	Transcription phenotypes of pancreatic cancer are driven by genomic events during tumor evolution	20200113
10.1038/s41588-020-0595-4	Franco Izzo, Stanley C. Lee, Asaf Poran, Ronan Chaligne, Federico Gaiti, Baptiste Gross, Rekha R. Murali, Sunil D. Deochand, Chelston Ang, Philippa Wyndham Jones, Anna S. Nam, Kyu-Tae Kim, Steven Kothen-Hill, Rafael C. Schulman, Michelle Ki, Priscillia Lhoumaud, Jane A. Skok, Aaron D. Viny, Ross L. Levine, Ephraim Kenigsberg, Omar Abdel-Wahab, Dan A. Landau	Nat Genet	DNA methylation disruption reshapes the hematopoietic differentiation landscape	20200323	Permutation test
10.1038/s41588-020-0642-1	Wangxin Guo, Lin Li, Juan He, Zhuang Liu, Ming Han, Fei Li, Xinyi Xia, Xiaoyu Zhang, Yao Zhu, Yu Wei, Yunguang Li, Rebiguli Aji, Hao Dai, Hui Wei, Chunfeng Li, Yu Chen, Luonan Chen, Dong Gao	Nat Genet	Single-cell transcriptomics identifies a distinct luminal progenitor cell type in distal prostate invagination tips	20200817
10.1038/s41590-019-0398-x	Arnon Arazi, the Accelerating Medicines Partnership in SLE network, Deepak A. Rao, Celine C. Berthier, Anne Davidson, Yanyan Liu, Paul J. Hoover, Adam Chicoine, Thomas M. Eisenhaure, A. Helena Jonsson, Shuqiang Li, David J. Lieb, Fan Zhang, Kamil Slowikowski, Edward P. Browne, Akiko Noma, Danielle Sutherby, Scott Steelman, Dawn E. Smilek, Patti Tosta, William Apruzzese, Elena Massarotti, Maria Da…	Nat Immunol	The immune cell landscape in kidneys of patients with lupus nephritis	20190617	Wilcoxon rank-sum test
10.1038/s41590-019-0403-4	Chen Yao, Hong-Wei Sun, Neal E. Lacey, Yun Ji, E. Ashley Moseman, Han-Yu Shih, Elisabeth F. Heuston, Martha Kirby, Stacie Anderson, Jun Cheng, Omar Khan, Robin Handon, Julie Reilley, Jessica Fioravanti, Jinhui Hu, Selamawit Gossa, E. John Wherry, Luca Gattinoni, Dorian B. McGavern, John J. O‚ÄôShea, Pamela L. Schwartzberg, Tuoqi Wu	Nat Immunol	Single-cell RNA-seq reveals TOX as a key regulator of CD8+ T cell persistence in chronic infection	20190617
10.1038/s41590-019-0425-y	Marina Cella, Ramya Gamini, Cristiane S√©cca, Patrick L. Collins, Shanrong Zhao, Vincent Peng, Michelle L. Robinette, Jorge Schettini, Konstantin Zaitsev, William Gordon, Jennifer K. Bando, Kentaro Yomogida, Victor Cortez, Catrina Fronick, Robert Fulton, Lih-Ling Lin, Susan Gilfillan, Richard A. Flavell, Liang Shan, Maxim N. Artyomov, Michael Bowman, Eugene M. Oltz, Scott A. Jelinsky, Marco Colon…	Nat Immunol	Subsets of ILC3‚àíILC1-like cells generate a diversity spectrum of innate lymphoid cells in human mucosal tissues	20190617
10.1038/s41590-019-0496-9	Coraline Radermecker, Catherine Sabatel, C√©line Vanwinge, Cecilia Ruscitti, Pauline Mar√©chal, Fabienne Perin, Joey Schyns, Natacha Rocks, Marie Toussaint, Didier Cataldo, Sebastian L Johnston, Fabrice Bureau, Thomas Marichal	Nat Immunol	Locally instructed CXCR4hi neutrophils trigger environment-driven allergic asthma through the release of neutrophil extracellular traps	20191007	Wilcoxon rank-sum test
10.1038/s41590-019-0544-5	Ang A. Tu, Todd M. Gierahn, Brinda Monian, Duncan M. Morgan, Naveen K. Mehta, Bert Ruiter, Wayne G. Shreffler, Alex K. Shalek, J. Christopher Love	Nat Immunol	TCR sequencing paired with massively parallel 3‚Ä≤ RNA-seq reveals clonotypic T cell signatures	20191119	Wilcoxon rank-sum test
10.1038/s41590-020-0595-7	Marta Derecka, Josip Stefan Herman, Pierre Cauchy, Senthilkumar Ramamoorthy, Ekaterina Lupar, Dominic Gr√ºn, Rudolf Grosschedl	Nat Immunol	EBF1-deficient bone marrow stroma elicits persistent changes in HSC potential	20200217	DESeq2
10.1038/s41590-020-0602-z	Kylie R. James, Tomas Gomes, Rasa Elmentaite, Nitin Kumar, Emily L. Gulliver, Hamish W. King, Mark D. Stares, Bethany R. Bareham, John R. Ferdinand, Velislava N. Petrova, Krzysztof Pola≈Ñski, Samuel C. Forster, Lorna B. Jarvis, Ondrej Suchanek, Sarah Howlett, Louisa K. James, Joanne L. Jones, Kerstin B. Meyer, Menna R. Clatworthy, Kourosh Saeb-Parsy, Trevor D. Lawley, Sarah A. Teichmann	Nat Immunol	Distinct microbial and immune niches of the human colon	20200217
10.1038/s41590-020-0620-x	Brian Diskin, Salma Adam, Marcelo F. Cassini, Gustavo Sanchez, Miguel Liria, Berk Aykut, Chandan Buttar, Eric Li, Belen Sundberg, Ruben D. Salas, Ruonan Chen, Junjie Wang, Mirhee Kim, Mohammad Saad Farooq, Susanna Nguy, Carmine Fedele, Kwan Ho Tang, Ting Chen, Wei Wang, Mautin Hundeyin, Juan A. Kochen Rossi, Emma Kurz, Muhammad Israr Ul Haq, Jason Karlen, Emma Kruger, Zennur Sekendiz, Dongling Wu…	Nat Immunol	PD-L1 engagement on T cells promotes self-tolerance and suppression of neighboring macrophages and effector T cells in cancer	20200309	Linear model
10.1038/s41590-020-0643-3	Branca I. Pereira, Roel P. H. De Maeyer, Luciana P. Covre, Djamel Nehar-Belaid, Alessio Lanna, Sophie Ward, Radu Marches, Emma S. Chambers, Daniel C. O. Gomes, Natalie E. Riddell, Mala K. Maini, Vitor H. Teixeira, Samuel M. Janes, Derek W. Gilroy, Anis Larbi, Neil A. Mabbott, Duygu Ucar, George A. Kuchel, Sian M. Henson, Jessica Strid, Jun H. Lee, Jacques Banchereau, Arne N. Akbar	Nat Immunol	Sestrins induce natural killer function in senescent-like CD8+ T cells	20200330	Wilcoxon rank-sum test
10.1038/s41590-020-0736-z	Xuemei Xie, Qiang Shi, Peng Wu, Xiaoyu Zhang, Hiroto Kambara, Jiayu Su, Hongbo Yu, Shin-Young Park, Rongxia Guo, Qian Ren, Sudong Zhang, Yuanfu Xu, Leslie E. Silberstein, Tao Cheng, Fengxia Ma, Cheng Li, Hongbo R. Luo	Nat Immunol	Single-cell transcriptome profiling reveals neutrophil heterogeneity in homeostasis and infection	20200727	Wilcoxon rank-sum test
10.1038/s41590-020-0743-0	Djamel Nehar-Belaid, Seunghee Hong, Radu Marches, Guo Chen, Mohan Bolisetty, Jeanine Baisch, Lynnette Walters, Marilynn Punaro, Robert J. Rossi, Cheng-Han Chung, Richie P. Huynh, Prashant Singh, William F. Flynn, Joy-Ann Tabanor-Gayle, Navya Kuchipudi, Asuncion Mejias, Magalie A. Collet, Anna Lisa Lucido, Karolina Palucka, Paul Robson, Santhanam Lakshminarayanan, Octavio Ramilo, Tracey Wright, Vi…	Nat Immunol	Mapping systemic lupus erythematosus heterogeneity at the single-cell level	20200803	t-test
10.1038/s41591-019-0468-5	Felipe A. Vieira Braga, Gozde Kar, Marijn Berg, Orestes A. Carpaij, Krzysztof Polanski, Lukas M. Simon, Sharon Brouwer, Tom√°s Gomes, Laura Hesse, Jian Jiang, Eirini S. Fasouli, Mirjana Efremova, Roser Vento-Tormo, Carlos Talavera-L√≥pez, Marnix R. Jonker, Karen Affleck, Subarna Palit, Paulina M. Strzelecka, Helen V. Firth, Krishnaa T. Mahbubani, Ana Cvejic, Kerstin B. Meyer, Kourosh Saeb-Parsy, …	Nat Med	A cellular census of human lungs identifies novel cell states in health and in asthma	20190617
10.1038/s41591-019-0512-5	Robert C. Wirka, Dhananjay Wagh, David T. Paik, Milos Pjanic, Trieu Nguyen, Clint L. Miller, Ramen Kundu, Manabu Nagao, John Coller, Tiffany K. Koyano, Robyn Fong, Y. Joseph Woo, Boxiang Liu, Stephen B. Montgomery, Joseph C. Wu, Kuixi Zhu, Rui Chang, Melissa Alamprese, Michelle D. Tallquist, Juyong B. Kim, Thomas Quertermous	Nat Med	Atheroprotective roles of smooth muscle cell phenotypic modulation and the TCF21 disease gene as revealed by single-cell analysis	20190729
10.1038/s41591-019-0522-3	Kathryn E. Yost, Ansuman T. Satpathy, Daniel K. Wells, Yanyan Qi, Chunlin Wang, Robin Kageyama, Katherine L. McNamara, Jeffrey M. Granja, Kavita Y. Sarin, Ryanne A. Brown, Rohit K. Gupta, Christina Curtis, Samantha L. Bucktrout, Mark M. Davis, Anne Lynn S. Chang, Howard Y. Chang	Nat Med	Clonal replacement of tumor-specific T cells following PD-1 blockade	20190729
10.1038/s41591-019-0695-9	Yingyue Zhou, Wilbur M. Song, Prabhakar S. Andhey, Amanda Swain, Tyler Levy, Kelly R. Miller, Pietro L. Poliani, Manuela Cominelli, Shikha Grover, Susan Gilfillan, Marina Cella, Tyler K. Ulland, Konstantin Zaitsev, Akinori Miyashita, Takeshi Ikeuchi, Makoto Sainouchi, Akiyoshi Kakita, David A. Bennett, Julie A. Schneider, Michael R. Nichols, Sean A. Beausoleil, Jason D. Ulrich, David M. Holtzman,…	Nat Med	Human and mouse single-nucleus transcriptomics reveal TREM2-dependent and TREM2-independent cellular responses in Alzheimer‚Äôs disease	20200113	MAST
10.1038/s41591-019-0733-7	Doyoung Kim, Tetsuro Kobayashi, Benjamin Voisin, Jay-Hyun Jo, Keiko Sakamoto, Seon-Pil Jin, Michael Kelly, Helena B. Pasieka, Jessica L. Naff, Jon H. Meyerle, Ijeoma D. Ikpeama, Gary A. Fahle, Fred P. Davis, Sergio D. Rosenzweig, Julie C. Alejo, Stefania Pittaluga, Heidi H. Kong, Alexandra F. Freeman, Keisuke Nagao	Nat Med	Targeted therapy guided by single-cell transcriptomic analysis in drug-induced hypersensitivity syndrome: a case report	20200120	Wilcoxon rank-sum test
10.1038/s41591-019-0750-6	Ashley M. Laughney, Jing Hu, Nathaniel R. Campbell, Samuel F. Bakhoum, Manu Setty, Vincent-Philippe Lavall√©e, Yubin Xie, Ignas Masilionis, Ambrose J. Carr, Sanjay Kottapalli, Viola Allaj, Marissa Mattar, Natasha Rekhtman, Joao B. Xavier, Linas Mazutis, John T. Poirier, Charles M. Rudin, Dana Pe‚Äôer, Joan Massagu√©	Nat Med	Regenerative lineages and immune-mediated pruning in lung cancer metastasis	20200210	MAST
10.1038/s41591-020-0752-4	Miguel Reyes, Michael R. Filbin, Roby P. Bhattacharyya, Kianna Billman, Thomas Eisenhaure, Deborah T. Hung, Bruce D. Levy, Rebecca M. Baron, Paul C. Blainey, Marcia B. Goldberg, Nir Hacohen	Nat Med	An immune-cell signature of bacterial sepsis	20200217	Wilcoxon rank-sum test
10.1038/s41591-020-0769-8	Yuri Kotliarov, Rachel Sparks, Andrew J. Martins, Matthew P. Mul√®, Yong Lu, Meghali Goswami, Lela Kardava, Romain Banchereau, Virginia Pascual, Ang√©lique Biancotto, Jinguo Chen, Pamela L. Schwartzberg, Neha Bansal, Candace C. Liu, Foo Cheung, Susan Moir, John S. Tsang	Nat Med	Broad immune activation underlies shared set point signatures for vaccine responsiveness in healthy individuals and disease activity in patients with lupus	20200224
10.1038/s41591-020-0799-2	Samuel W. Kazer, Toby P. Aicher, Daniel M. Muema, Shaina L. Carroll, Jose Ordovas-Montanes, Vincent N. Miao, Ang A. Tu, Carly G. K. Ziegler, Sarah K. Nyquist, Emily B. Wong, Nasreen Ismail, Mary Dong, Amber Moodley, Bonnie Berger, J. Christopher Love, Krista L. Dong, Alasdair Leslie, Zaza M. Ndhlovu, Thumbi Ndung‚Äôu, Bruce D. Walker, Alex K. Shalek	Nat Med	Integrated single-cell analysis of multicellular immune dynamics during hyperacute HIV-1 infection	20200323
10.1038/s41591-020-0926-0	Benjamin Izar, Itay Tirosh, Elizabeth H. Stover, Isaac Wakiro, Michael S. Cuoco, Idan Alter, Christopher Rodman, Rachel Leeson, Mei-Ju Su, Parin Shah, Marcin Iwanicki, Sarah R. Walker, Abhay Kanodia, Johannes C. Melms, Shaolin Mei, Jia-Ren Lin, Caroline B. M. Porter, Michal Slyper, Julia Waldman, Livnat Jerby-Arnon, Orr Ashenberg, Titus J. Brinker, Caitlin Mills, Meri Rogava, S√©bastien Vigneau, …	Nat Med	A single-cell landscape of high-grade serous ovarian cancer	20200622
10.1038/s41591-020-0944-y	Aaron J. Wilk, Arjun Rustagi, Nancy Q. Zhao, Jonasel Roque, Giovanny J. Mart√≠nez-Col√≥n, Julia L. McKechnie, Geoffrey T. Ivison, Thanmayi Ranganath, Rosemary Vergara, Taylor Hollis, Laura J. Simpson, Philip Grant, Aruna Subramanian, Angela J. Rogers, Catherine A. Blish	Nat Med	A single-cell atlas of the peripheral immune response in patients with severe COVID-19	20200608	Wilcoxon rank-sum test
10.1038/s41592-019-0433-8	Christopher S. McGinnis, David M. Patterson, Juliane Winkler, Daniel N. Conrad, Marco Y. Hein, Vasudha Srivastava, Jennifer L. Hu, Lyndsay M. Murrow, Jonathan S. Weissman, Zena Werb, Eric D. Chow, Zev J. Gartner	Nat Methods	MULTI-seq: sample multiplexing for single-cell RNA sequencing using lipid-tagged indices	20190617
10.1038/s41592-019-0492-x	Josephine Bageritz, Philipp Willnow, Erica Valentini, Svenja Leible, Michael Boutros, Aurelio A. Teleman	Nat Methods	Gene expression atlas of a developing tissue by single cell expression correlation analysis	20190730
10.1038/s41592-019-0529-1	Allen W. Zhang, Ciara O‚ÄôFlanagan, Elizabeth A. Chavez, Jamie L. P. Lim, Nicholas Ceglia, Andrew McPherson, Matt Wiens, Pascale Walters, Tim Chan, Brittany Hewitson, Daniel Lai, Anja Mottok, Clementine Sarkozy, Lauren Chong, Tomohiro Aoki, Xuehai Wang, Andrew P Weng, Jessica N. McAlpine, Samuel Aparicio, Christian Steidl, Kieran R. Campbell, Sohrab P. Shah	Nat Methods	Probabilistic cell-type assignment of single-cell RNA-seq for tumor microenvironment profiling	20190909
10.1038/s41592-019-0548-y	Sanja Vickovic, G√∂kcen Eraslan, Fredrik Salm√©n, Johanna Klughammer, Linnea Stenbeck, Denis Schapiro, Tarmo √Ñij√∂, Richard Bonneau, Ludvig Bergenstr√•hle, Jos√© Fernand√©z Navarro, Joshua Gould, Gabriel K. Griffin, √Öke Borg, Mostafa Ronaghi, Jonas Fris√©n, Joakim Lundeberg, Aviv Regev, Patrik L. St√•hl	Nat Methods	High-definition spatial transcriptomics for in situ tissue profiling	20190909
10.1038/s41592-020-0766-3	Davis J. McCarthy, HipSci Consortium, Raghd Rostom, Yuanhua Huang, Daniel J. Kunz, Petr Danecek, Marc Jan Bonder, Tzachi Hagai, Ruqian Lyu, Wenyi Wang, Daniel J. Gaffney, Benjamin D. Simons, Oliver Stegle, Sarah A. Teichmann	Nat Methods	Cardelino: computational integration of somatic clonal substructure and single-cell transcriptomes	20200316	edgeR
10.1038/s41592-020-0820-1	Haynes Heaton, Arthur M. Talman, Andrew Knights, Maria Imaz, Daniel J. Gaffney, Richard Durbin, Martin Hemberg, Mara K. N. Lawniczak	Nat Methods	Souporcell: robust clustering of single-cell RNA-seq data by genotype without reference genotypes	20200504
10.1038/s41592-020-0837-5	Daniel Schraivogel, Andreas R. Gschwind, Jennifer H. Milbank, Daniel R. Leonce, Petra Jakob, Lukas Mathur, Jan O. Korbel, Christoph A. Merten, Lars Velten, Lars M. Steinmetz	Nat Methods	Targeted Perturb-seq enables genome-scale genetic screens in single cells	20200601
10.1038/s41592-020-0880-2	Kenneth H. Hu, John P. Eichorst, Chris S. McGinnis, David M. Patterson, Eric D. Chow, Kelly Kersten, Stephen C. Jameson, Zev J. Gartner, Arjun A. Rao, Matthew F. Krummel	Nat Methods	ZipSeq: barcoding for real-time mapping of single cell transcriptomes	20200706	Wilcoxon rank-sum test
10.1038/s41592-020-0935-4	Qi Qiu, Peng Hu, Xiaojie Qiu, Kiya W. Govek, Pablo G. C√°mara, Hao Wu	Nat Methods	Massively parallel and time-resolved RNA sequencing in single cells with scNT-seq	20200831	Wilcoxon rank-sum test
10.1038/s41593-019-0419-y	Georgia Gunner, Lucas Cheadle, Kasey M. Johnson, Pinar Ayata, Ana Badimon, Erica Mondo, M. Aurel Nagy, Liwang Liu, Shane M. Bemiller, Ki-Wook Kim, Sergio A. Lira, Bruce T. Lamb, Andrew R. Tapper, Richard M. Ransohoff, Michael E. Greenberg, Anne Schaefer, Dorothy P. Schafer	Nat Neurosci	Sensory lesioning induces microglial synapse elimination via ADAM10 and fractalkine signaling	20190617	Monocle
10.1038/s41593-019-0491-3	Methodios Ximerakis, Scott L. Lipnick, Brendan T. Innes, Sean K. Simmons, Xian Adiconis, Danielle Dionne, Brittany A. Mayweather, Lan Nguyen, Zachary Niziolek, Ceren Ozek, Vincent L. Butty, Ruth Isserlin, Sean M. Buchanan, Stuart S. Levine, Aviv Regev, Gary D. Bader, Joshua Z. Levin, Lee L. Rubin	Nat Neurosci	Single-cell transcriptomic profiling of the aging mouse brain	20190924	MAST
10.1038/s41593-019-0539-4	Alexandra Grubman, Gabriel Chew, John F. Ouyang, Guizhi Sun, Xin Yi Choo, Catriona McLean, Rebecca K. Simmons, Sam Buckberry, Dulce B. Vargas-Landin, Daniel Poppe, Jahnvi Pflueger, Ryan Lister, Owen J. L. Rackham, Enrico Petretto, Jose M. Polo	Nat Neurosci	A single-cell atlas of entorhinal cortex from individuals with Alzheimer‚Äôs disease reveals cell-type-specific gene expression regulation	20191125	edgeR
10.1038/s41593-020-0586-x	Shao‚Äôang Wen, Danyi Ma, Meng Zhao, Lucheng Xie, Qingqin Wu, Lingfeng Gou, Chuanzhen Zhu, Yuqi Fan, Haifang Wang, Jun Yan	Nat Neurosci	Spatiotemporal single-cell analysis of gene expression in the mouse suprachiasmatic nucleus	20200217
10.1038/s41593-020-0587-9	Michael A. Durante, Stefan Kurtenbach, Zoukaa B. Sargi, J. William Harbour, Rhea Choi, Sarah Kurtenbach, Garrett M. Goss, Hiroaki Matsunami, Bradley J. Goldstein	Nat Neurosci	Single-cell analysis of olfactory neurogenesis and differentiation in adult humans	20200217
10.1038/s41593-020-0604-z	Andrew E. Jaffe, Daniel J. Hoeppner, Takeshi Saito, Lou Blanpain, Joy Ukaigwe, Emily E. Burke, Leonardo Collado-Torres, Ran Tao, Katsunori Tajinda, Kristen R. Maynard, Matthew N. Tran, Keri Martinowich, Amy Deep-Soboslay, Joo Heon Shin, Joel E. Kleinman, Daniel R. Weinberger, Mitsuyuki Matsumoto, Thomas M. Hyde	Nat Neurosci	Profiling gene expression in the human dentate gyrus granule cell layer reveals insights into schizophrenia and its genetic risk	20200316	limma
10.1038/s41593-020-0618-6	Elke Ydens, Lukas Amann, Bob Asselbergh, Charlotte L. Scott, Liesbet Martens, Dorine Sichien, Omar Mossad, Thomas Blank, Sofie De Prijck, Donovan Low, Takahiro Masuda, Yvan Saeys, Vincent Timmerman, Ralf Stumm, Florent Ginhoux, Marco Prinz, Sophie Janssens, Martin Guilliams	Nat Neurosci	Profiling peripheral nerve macrophages reveals two macrophage subsets with distinct localization, transcriptome and response to injury	20200413	Wilcoxon rank-sum test
10.1038/s41593-020-0621-y				NA	Linear mixed model
10.1038/s41593-020-0624-8	Naomi Habib, Cristin McCabe, Sedi Medina, Miriam Varshavsky, Daniel Kitsberg, Raz Dvir-Szternfeld, Gilad Green, Danielle Dionne, Lan Nguyen, Jamie L. Marshall, Fei Chen, Feng Zhang, Tommy Kaplan, Aviv Regev, Michal Schwartz	Nat Neurosci	Disease-associated astrocytes in Alzheimer‚Äôs disease and aging	20200427	Negative binomial
10.1038/s41596-019-0247-2	Wenjun Kong, Brent A. Biddy, Kenji Kamimoto, Junedh M. Amrute, Emily G. Butka, Samantha A. Morris	Nat Protoc	CellTagging: combinatorial indexing to simultaneously map lineage and identity at single-cell resolution	20200212
10.1038/s41597-019-0131-5	Yuanyuan Zhang, Liangtao Zheng, Lei Zhang, Xueda Hu, Xianwen Ren, Zemin Zhang	Sci Data	Deep single-cell RNA sequencing data of individual T cells from treatment-na√Øve colorectal cancer patients	20190724
10.1038/s41597-019-0351-8	Jinling Liao, Zhenyuan Yu, Yang Chen, Mengying Bao, Chunlin Zou, Haiying Zhang, Deyun Liu, Tianyu Li, Qingyun Zhang, Jiaping Li, Jiwen Cheng, Zengnan Mo	Sci Data	Single-cell RNA sequencing of human kidney	20200102
10.1038/s41598-019-45842-4	Sara Waise, Rachel Parker, Matthew J. J. Rose-Zerilli, David M. Layfield, Oliver Wood, Jonathan West, Christian H. Ottensmeier, Gareth J. Thomas, Christopher J. Hanley	Sci Rep	An optimised tissue disaggregation and data processing pipeline for characterising fibroblast phenotypes using single-cell RNA sequencing	20190703
10.1038/s41598-019-46932-z	Christian T. Wohnhaas, Germ√°n G. Leparc, Francesc Fernandez-Albert, David Kind, Florian Gantner, Coralie Viollet, Tobias Hildebrandt, Patrick Baum	Sci Rep	DMSO cryopreservation is the method of choice to preserve cells for droplet-based single-cell RNA sequencing	20190723
10.1038/s41598-019-57110-6	Aliza B. Rubenstein, Gregory R. Smith, Ulrika Raue, Gw√©na√´lle Begue, Kiril Minchev, Frederique Ruf-Zamojski, Venugopalan D. Nair, Xingyu Wang, Lan Zhou, Elena Zaslavsky, Todd A. Trappe, Scott Trappe, Stuart C. Sealfon	Sci Rep	Single-cell transcriptional profiles in human skeletal muscle	20200114
10.1038/s41598-020-58059-7	Helene M. √Ügidius, Sanne S. Veidal, Michael Feigh, Philip Hallenborg, Michele Puglia, Tune H. Pers, Niels Vrang, Jacob Jelsing, Birgitte R. Kornum, Blagoy Blagoev, Kristoffer T. G. Rigbolt	Sci Rep	Multi-omics characterization of a diet-induced obese model of non-alcoholic steatohepatitis	20200124	Linear model
10.1038/s41598-020-58327-6	Alan Selewa, Ryan Dohn, Heather Eckart, Stephanie Lozano, Bingqing Xie, Eric Gauchat, Reem Elorbany, Katherine Rhodes, Jonathan Burnett, Yoav Gilad, Sebastian Pott, Anindita Basu	Sci Rep	Systematic Comparison of High-throughput Single-Cell and Single-Nucleus Transcriptomes during Cardiomyocyte Differentiation	20200130
10.1038/s41598-020-59808-4	Ian M. Traniello, Syed Abbas Bukhari, Jessica Kevill, Amy Cash Ahmed, Adam R. Hamilton, Nicholas L. Naeger, Declan C. Schroeder, Gene E. Robinson	Sci Rep	Meta-analysis of honey bee neurogenomic response links Deformed wing virus type A to precocious behavioral maturation	20200220
10.1038/s42003-020-0837-0	Jackson A. Hoffman, Brian N. Papas, Kevin W. Trotter, Trevor K. Archer	Commun Biol	Single-cell RNA sequencing reveals a heterogeneous response to Glucocorticoids in breast cancer cells	20200313	MAST
10.1038/s42003-020-0842-3	Philipp Wuggenig, Swiss IBD Cohort Investigators, Berna Kaya, Hassan Melhem, C. Korcan Ayata, Petr Hruz, A. Emre Sayan, Hideki Tsumura, Morihiro Ito, Julien Roux, Jan Hendrik Niess	Commun Biol	Loss of the branched-chain amino acid transporter CD98hc alters the development of colonic macrophages in mice	20200318	edgeR
10.1038/s42003-020-0922-4	Lloren√ß Sol√©-Boldo, G√ºnter Raddatz, Sabrina Sch√ºtz, Jan-Philipp Mallm, Karsten Rippe, Anke S. Lonsdorf, Manuel Rodr√≠guez-Paredes, Frank Lyko	Commun Biol	Single-cell transcriptomes of the human skin reveal age-related loss of fibroblast priming	20200423
10.1038/s42255-019-0152-6	Jinchu Vijay, Marie-Fr√©d√©rique Gauthier, Rebecca L. Biswell, Daniel A. Louiselle, Jeffrey J. Johnston, Warren A. Cheung, Bradley Belden, Albena Pramatarova, Laurent Biertho, Margaret Gibson, Marie-Michelle Simon, Haig Djambazian, Alfredo Staffa, Guillaume Bourque, Anita Laitinen, Johanna Nystedt, Marie-Claude Vohl, Jason D. Fraser, Tomi Pastinen, Andr√© Tchernof, Elin Grundberg	Nat Metab	Single-cell analysis of human adipose tissue identifies depot- and disease-specific cell types	20191223
10.1038/s43018-019-0020-z	C. Allison Stewart, Carl M. Gay, Yuanxin Xi, Santhosh Sivajothi, V. Sivakamasundari, Junya Fujimoto, Mohan Bolisetty, Patrice M. Hartsfield, Veerakumar Balasubramaniyan, Milind D. Chalishazar, Cesar Moran, Neda Kalhor, John Stewart, Hai Tran, Stephen G. Swisher, Jack A. Roth, Jianjun Zhang, John de Groot, Bonnie Glisson, Trudy G. Oliver, John V. Heymach, Ignacio Wistuba, Paul Robson, Jing Wang, L…	Nat Cancer	Single-cell analyses reveal increased intratumoral heterogeneity after the onset of therapy resistance in small-cell lung cancer	20200217
10.1073/pnas.1901720117	Yejing Ge, Yuxuan Miao, Shiri Gur-Cohen, Nicholas Gomez, Hanseul Yang, Maria Nikolova, Lisa Polak, Yang Hu, Akanksha Verma, Olivier Elemento, James G. Krueger, Elaine Fuchs	Proc Natl Acad Sci USA	The aging skin microenvironment dictates stem cell behavior	20200225	Wilcoxon rank-sum test
10.1073/pnas.1907883116	Kosuke Hashimoto, Tsukasa Kouno, Tomokatsu Ikawa, Norihito Hayatsu, Yurina Miyajima, Haruka Yabukami, Tommy Terooatea, Takashi Sasaki, Takahiro Suzuki, Matthew Valentine, Giovanni Pascarella, Yasushi Okazaki, Harukazu Suzuki, Jay W. Shin, Aki Minoda, Ichiro Taniuchi, Hideyuki Okano, Yasumichi Arai, Nobuyoshi Hirose, Piero Carninci	Proc Natl Acad Sci USA	Single-cell transcriptomics reveals expansion of cytotoxic CD4 T cells in supercentenarians	20191112
10.1073/pnas.1908180116	Eduardo Soares, Quan Xu, Qingqing Li, Jieqiong Qu, Yuxuan Zheng, Henriette H. M. Raeven, Karina O. Brandao, Isabelle Petit, Willem M. R. van den Akker, Simon J. van Heeringen, Daniel Aberdam, Fuchou Tang, Huiqing Zhou	Proc Natl Acad Sci USA	Single-cell RNA-seq identifies a reversible mesodermal activation in abnormally specified epithelia of p63 EEC syndrome	20190815
10.1073/pnas.1908706116	Parker C. Wilson, Haojia Wu, Yuhei Kirita, Kohei Uchimura, Nicolas Ledru, Helmut G. Rennke, Paul A. Welling, Sushrut S. Waikar, Benjamin D. Humphreys	Proc Natl Acad Sci USA	The single-cell transcriptomic landscape of early human diabetic nephropathy	20190910
10.1073/pnas.1912139117	Jolien Wolbert, Xiaolin Li, Michael Heming, Anne K. Mausberg, Dagmar Akkermann, Clara Frydrychowicz, Robert Fledrich, Linda Groeneweg, Christian Schulz, Mark Stettner, Noelia Alonso Gonzalez, Heinz Wiendl, Ruth Stassart, Gerd Meyer zu H√∂rste	Proc Natl Acad Sci USA	Redefining the heterogeneity of peripheral nerve cells in health and autoimmunity	20200416	Wilcoxon rank-sum test
10.1073/pnas.1912459116	Chenglong Xia, Jean Fan, George Emanuel, Junjie Hao, Xiaowei Zhuang	Proc Natl Acad Sci USA	Spatial transcriptome profiling by MERFISH reveals subcellular RNA compartmentalization and cell cycle-dependent gene expression	20190910	Wilcoxon rank-sum test
10.1073/pnas.1913064117	Awndre Gamache, John M. Cronk, William T. Nash, Patryk Puchalski, Alyssa Gillespie, Hairong Wei, Laurie Gray, Marie-Louise Hammarskjold, Wenhao Xu, Michael G. Brown	Proc Natl Acad Sci USA	Ly49R activation receptor drives self-MHC‚Äìeducated NK cell immunity against cytomegalovirus infection	20191217
10.1073/pnas.1913481117	Simone F. Glaser, Andreas W. Heum√ºller, Lukas Tombor, Patrick Hofmann, Marion Muhly-Reinholz, Ariane Fischer, Stefan G√ºnther, Karoline E. Kokot, Hitoshi Okada, David Hassel, Sandeep Kumar, Hanjoong Jo, Reinier A. Boon, Wesley Abplanalp, David John, Jes-Niels Boeckel, Stefanie Dimmeler	Proc Natl Acad Sci USA	The histone demethylase JMJD2B regulates endothelial-to-mesenchymal transition	20200208	Likelihood ratio test
10.1073/pnas.1914143116	Andrew P. Voigt, Kelly Mulfaul, Nathaniel K. Mullin, Miles J. Flamme-Wiese, Joseph C. Giacalone, Edwin M. Stone, Budd A. Tucker, Todd E. Scheetz, Robert F. Mullins	Proc Natl Acad Sci USA	Single-cell transcriptomics of the human retinal pigment epithelium and choroid in health and macular degeneration	20191112
10.1073/pnas.1915571116	Jacob S. Heng, Sean F. Hackett, Genevieve L. Stein-O‚ÄôBrien, Briana L. Winer, John Williams, Loyal A. Goff, Jeremy Nathans	Proc Natl Acad Sci USA	Comprehensive analysis of a mouse model of spontaneous uveoretinitis using single-cell RNA sequencing	20191217	Monocle
10.1073/pnas.1916897117	Rishi R. Goel, Xinghao Wang, Liam J. O‚ÄôNeil, Shuichiro Nakabo, Kowser Hasneen, Sarthak Gupta, Gustaf Wigerblad, Luz P. Blanco, Jeffrey B. Kopp, Maria I. Morasso, Sergei V. Kotenko, Zu-Xi Yu, Carmelo Carmona-Rivera, Mariana J. Kaplan	Proc Natl Acad Sci USA	Interferon lambda promotes immune dysregulation and tissue inflammation in TLR7-induced lupus	20200225
10.1073/pnas.1918314117	Mirza Muhammad Fahd Qadir, Silvia √Ålvarez-Cubela, Dagmar Klein, Jasmijn van Dijk, Roc√≠o Mu√±iz-Anquela, Yaisa B. Moreno-Hern√°ndez, Giacomo Lanzoni, Saad Sadiq, Bel√©n Navarro-Rubio, Michael T. Garc√≠a, √Ångela D√≠az, Kevin Johnson, David Sant, Camillo Ricordi, Anthony Griswold, Ricardo Luis Pastori, Juan Dom√≠nguez-Bendala	Proc Natl Acad Sci USA	Single-cell resolution analysis of the human pancreatic ductal progenitor cell niche	20200501
10.1073/pnas.2001250117	Tav√© van Zyl, Wenjun Yan, Alexi McAdams, Yi-Rong Peng, Karthik Shekhar, Aviv Regev, Dejan Juric, Joshua R. Sanes	Proc Natl Acad Sci USA	Cell atlas of aqueous humor outflow pathways in eyes of humans and four model species provides insight into glaucoma pathogenesis	20200428	MAST
10.1080/09168451.2020.1714420	Shan Zhong, Mengdi Wang, Yaxi Zhan, Jie Zhang, Xiaoli Yang, Shumei Fu, Danlei Bi, Feng Gao, Yong Shen, Zuolong Chen	Bioscience, Biotechnology, and Biochemistry	Single-nucleus RNA sequencing reveals transcriptional changes of hippocampal neurons in APP23 mouse model of Alzheimer‚Äôs disease	20200113
10.1084/jem.20190730	Guillermo L. Lehmann, Christin Hanke-Gogokhia, Yang Hu, Rohan Bareja, Zelda Salfati, Michael Ginsberg, Daniel J. Nolan, Santiago P. Mendez-Huergo, Tomas Dalotto-Moreno, Alexandre Wojcinski, Francisca Ochoa, Shemin Zeng, Juan P. Cerliani, Lampros Panagis, Patrick J. Zager, Robert F. Mullins, Shuntaro Ogura, Gerard A. Lutty, Jakyung Bang, Jonathan H. Zippin, Carmelo Romano, Gabriel A. Rabinovich, O…	Journal of Experimental Medicine	Single-cell profiling reveals an endothelium-mediated immunomodulatory pathway in the eye choroid	20200320
10.1084/jem.20191130	Yalong Wang, Wanlu Song, Jilian Wang, Ting Wang, Xiaochen Xiong, Zhen Qi, Wei Fu, Xuerui Yang, Ye-Guang Chen	Journal of Experimental Medicine	Single-cell transcriptome analysis reveals differential nutrient absorption functions in human intestine	20191121	Wilcoxon rank-sum test
10.1084/jem.20191236	Adam J. Byrne, Joseph E. Powell, Brendan J. O‚ÄôSullivan, Patricia P. Ogger, Ashley Hoffland, James Cook, Katie L. Bonner, Richard J. Hewitt, Simone Wolf, Poonam Ghai, Simone A. Walker, Samuel W. Lukowski, Philip L. Molyneaux, Sejal Saglani, Daniel C. Chambers, Toby M. Maher, Clare M. Lloyd	Journal of Experimental Medicine	Dynamics of human monocytes and airway macrophages during healthy aging and after transplant	20200109	Wilcoxon rank-sum test
10.1089/hum.2019.366	Detu Zhu, Mahboubeh Rostami, Wu-lin Zuo, Philip Leopold, Ronald G Crystal	Human Gene Therapy	Single-Cell Transcriptome Analysis of Mouse Liver Cell-Specific Tropism and Transcriptional Dysregulation Following Intravenous Administration of AAVrh.10 Vectors	20200307	Wilcoxon rank-sum test
10.1089/omi.2019.0215	Marco Cavalli, Klev Diamanti, Gang Pan, Rapolas Spalinskas, Chanchal Kumar, Atul Shahaji Deshmukh, Matthias Mann, Pelin Sahl√©n, Jan Komorowski, Claes Wadelius	OMICS: A Journal of Integrative Biology	A Multi-Omics Approach to Liver Diseases: Integration of Single Nuclei Transcriptomics with Proteomics and HiCap Bulk Data in Human Liver	20200317
10.1093/bib/bbz096	Xinlei Zhao, Shuang Wu, Nan Fang, Xiao Sun, Jue Fan	Briefings in Bioinformatics	Evaluation of single-cell classifiers for single-cell RNA sequencing data sets	20190710
10.1093/biomethods/bpz019	Lori L Bonnycastle, Derek E Gildea, Tingfen Yan, Narisu Narisu, Amy J Swift, Tyra G Wolfsberg, Michael R Erdos, Francis S Collins	Biology Methods and Protocols	Single-cell transcriptomics from human pancreatic islets: sample preparation matters	20191211	Wilcoxon rank-sum test
10.1093/cercor/bhz209				NA	Wilcoxon rank-sum test
10.1093/cvr/cvaa078	Liang Chen, Xiangjie Li, Mingquan Chen, Yi Feng, Chenglong Xiong	Cardiovascular Research	The ACE2 expression in human heart indicates new potential mechanism of heart injury among patients infected with SARS-CoV-2	20200325
10.1093/ecco-jcc/jjaa054	Stephanie M Slevin, Lucy C Garner, Conor Lahiff, Malcolm Tan, Lai Mun Wang, Helen Ferry, Borgel Greenaway, Kate Lynch, Alessandra Geremia, Stephen Hughes, Karen Leavens, David Krull, Daniel J B Marks, Katherine Nevin, Kevin Page, Naren Srinivasan, Ruth Tarzi, Paul Klenerman, Simon Travis, Carolina V Arancibia-C√°rcamo, Satish Keshav	Journal of Crohn's and Colitis	Lymphocyte activation gene (LAG)-3 is associated with mucosal inflammation and disease activity in ulcerative colitis	20200313	Wilcoxon rank-sum test
10.1093/hmg/ddaa038				NA	DESeq2
10.1093/nar/gkaa792	Daniel Gyllborg, Christoffer Mattsson Langseth, Xiaoyan Qian, Eunkyoung Choi, Sergio Marco Salas, Markus M Hilscher, Ed S Lein, Mats Nilsson	Nucleic Acids Research	Hybridization-based in situ sequencing (HybISS) for spatially resolved transcriptomics in human and mouse brain tissue	20200911
10.1093/pcp/pcz228	Kotaro Torii, Akane Kubota, Takashi Araki, Motomu Endo	Plant and Cell Physiology	Time-series single-cell RNA-seq data reveal auxin fluctuation during endocycle	20191211
10.1101/2019.12.17.879304	Paul Datlinger, Andr√© F Rendeiro, Thorina Boenke, Thomas Krausgruber, Daniele Barreca, Christoph Bock	bioRxiv	Ultra-high throughput single-cell RNA sequencing by combinatorial fluidic indexing	20191219
10.1101/2019.12.19.882381	Carmen Bravo Gonz√°lez-Blas, Xiao-Jiang Quan, Ramon Duran-Roma√±a, Ibrahim Ihsan Taskiran, Duygu Koldere, Kristofer Davie, Valerie Christiaens, Samira Makhzami, Gert Hulselmans, Maxime de Waegeneer, David Mauduit, Suresh Poovathingal, Sara Aibar, Stein Aerts	bioRxiv	Identification of genomic enhancers through spatial integration of single-cell transcriptomics and epigenomics	20191220
10.1101/2019.12.19.883181	Lihong Sheng, Emily J. Shields, Janko Gospocic, Karl M. Glastad, Puttachai Ratchasanmuang, Arjun Raj, Shawn Little, Roberto Bonasio	bioRxiv	Social reprogramming in ants induces longevity-associated glia remodeling	20191220	DESeq2
10.1101/2019.12.19.883546	Peter L Wang, Aldrin KY Yim, Kiwook Kim, Denis Avey, Rafael S. Czepielewski, Marco Colonna, Jeffrey Milbrandt, Gwendalyn J Randolph, The Immunological Genome Project	bioRxiv	Peripheral nerve resident macrophages are microglia-like cells with tissue-specific programming	20191221
10.1101/2019.12.20.884916	Michael A. Skinnider, Jordan W. Squair, Claudia Kathe, Mark A. Anderson, Matthieu Gautier, Kaya J.E. Matson, Marco Milano, Thomas H. Hutson, Quentin Barraud, Aaron A. Phillips, Leonard J. Foster, Gioele La Manno, Ariel J. Levine, Gr√©goire Courtine	bioRxiv	Cell type prioritization in single-cell data	20191224
10.1101/2019.12.20.884999	Sudhir Gopal Tattikota, Yanhui Hu, Yifang Liu, Bumsik Cho, Victor Barrera, Michael Steinbaugh, Sang-Ho Yoon, Aram Comjean, Fangge Li, Franz Dervis, Ruei-Jiun Hung, Jin-Wu Nam, Shannan Ho Sui, Jiwon Shim, Norbert Perrimon	bioRxiv	A single-cell survey of Drosophila blood	20191221	t-test
10.1101/2019.12.21.884759	Marie Deprez, Laure-Emmanuelle Zaragosi, Marin Truchi, Sandra Ruiz Garcia, Marie-Jeanne Arguel, Kevin Lebrigand, Agn√®s Paquet, Dana Pee‚Äôr, Charles-Hugo Marquette, Sylvie Leroy, Pascal Barbry	bioRxiv	A single-cell atlas of the human healthy airways	20191224	edgeR
10.1101/2019.12.23.887208	Qin Bian, Yu-Hao Cheng, Jordan P Wilson, Dong Won Kim, Hong Wang, Seth Blackshaw, Patrick Cahan	bioRxiv	A single cell transcriptional atlas of early synovial joint development	20191224
10.1101/2019.12.23.887570	Daniel Schwabe, Sara Formichetti, Jan Philipp Junker, Martin Falcke, Nikolaus Rajewsky	bioRxiv	The transcriptome dynamics of single cells during the cell cycle	20191227
10.1101/2019.12.28.889972	Louise Thiry, Regan Hamel, Stefano Pluchino, Thomas Durcan, Stefano Stifani	bioRxiv	Characterization of human-iPSCs derived spinal motor neurons by single-cell RNA sequencing	20191229
10.1101/2019.12.31.892166	Menglan Xiang, Rub√©n Adri√°n Grosso, Akira Takeda, Junliang Pan, Tove Bekkhus, Kevin Brulois, Denis Dermadi, Sofia Nordling, Michael Vanlandewijck, Sirpa Jalkanen, Maria H Ulvmar, Eugene C Butcher	bioRxiv	A single-cell transcriptional roadmap of the mouse and human lymph node lymphatic vasculature	20200102	Wilcoxon rank-sum test
10.1101/2019.12.31.892240	Yunwei Shi, Peipei Qian, Jiajing Sheng, Xu Zhang, Xiaoning Wang, Jingxiang Zhao, Guanyun Wei, Xia Liu, Gangcai Xie, Dong Liu	bioRxiv	Single-cell RNA-seq reveals endoimmune cells in zebrafish	20200102
10.1101/2020.01.05.895052	Jianwu Shi, Mengmeng Sang, Gangcai Xie, Hao Chen	bioRxiv	The landscape of mouse epididymal cells defined by the single-cell RNA-Seq	20200106
10.1101/2020.01.06.895987	Runwei Yang, Guanglong Huang, Jinglin Guo, Yaomin Li, Haimin Song, Kaishu Li, Guozhong Yi, Zhiying Lin, Xiran Wang, Sidi Xie, Zhifeng Liu, Xiaofeng Shi, Ke Li, Songtao Qi, Yawei Liu	bioRxiv	Discovery of peculiar cells in the peri-tumoral regions and peripheral blood of glioblastoma patients by single cell RNA-sequencing	20200107
10.1101/2020.01.07.897454	Natalia Juiz, Abdessamad Elkaoutari, Martin Bigonnet, Odile Gayet, Julie Roques, R√©my Nicolle, Juan Iovanna, Nelson Dusetti	bioRxiv	Basal-like and Classical cells coexistence in pancreatic cancer revealed by single cell analysis	20200109
10.1101/2020.01.09.897868	Cristiana Cruceanu, Leander Dony, Anthi C Kontira, David S Fischer, Simone Roeh, Rossella Di Giaimo, Christina Kyrousi, Janine Arloth, Darina Czamara, Silvia Martinelli, Stephanie Wehner, Michael S Breen, Maik Koedel, Susann Sauer, Monika Rex-Haffner, Silvia Cappello, Fabian J Theis, Elisabeth Binder	bioRxiv	Cell-type specific impact of glucocorticoid receptor activation on the developing brain	20200110	Likelihood ratio test
10.1101/2020.01.09.900241	Noriki Fujimoto, Yuliang He, Marco D‚ÄôAddio, Carlotta Tacconi, Michael Detmar, Lothar C. Dieterich	bioRxiv	Single-cell mapping reveals new markers and functions of lymphatic endothelial cells in lymph nodes	20200110
10.1101/2020.01.10.901579	Florian Uhlitz, Philip Bischoff, Anja Sieber, Benedikt Obermayer, Eric Blanc, Mareen L√ºthen, Birgit Sawitzki, Carsten Kamphues, Dieter Beule, Christine Sers, David Horst, Nils Bl√ºthgen, Markus Morkel	bioRxiv	A census of cell types and paracrine interactions in colorectal cancer	20200112
10.1101/2020.01.10.902361	Roger Volden, Christopher Vollmers	bioRxiv	Highly Multiplexed Single-Cell Full-Length cDNA Sequencing of human immune cells with 10X Genomics and R2C2	20200112
10.1101/2020.01.13.891630	Pierre Gillotay, Meghna Shankar, Sema Elif Eski, Susanne Reinhardt, Annekathrin Kr√§nkel, Juliane Bl√§sche, Andreas Petzold, Gokul Kesavan, Christian Lange, Michael Brand, Vincent Detours, Sabine Costagliola, Sumeet Pal Singh	bioRxiv	Single-cell transcriptome analysis reveals cell-cell communication and thyrocyte diversity in the zebrafish thyroid gland	20200114
10.1101/2020.01.15.897066	Ramon Massoni-Badosa, Giovanni Iacono, Catia Moutinho, Marta Kulis, N√∫ria Palau, Domenica Marchese, Javier Rodr√≠guez-Ubreva, Esteban Ballestar, Gustavo Rodriguez-Esteban, Sara Marsal, Marta Aymerich, Dolors Colomer, Elias Campo, Antonio Juli√†, Jos√© Ignacio Mart√≠n-Subero, Holger Heyn	bioRxiv	Sampling artifacts in single-cell genomics cohort studies	20200115	Wilcoxon rank-sum test
10.1101/2020.01.15.908350	Bumsik Cho, Sang-Ho Yoon, Daewon Lee, Ferdinand Koranteng, Sudhir Gopal Tattikota, Nuri Cha, Mingyu Shin, Hobin Do, Yanhui Hu, Sue Young Oh, Seok Jun Moon, Norbert Perrimon, Jin-Wu Nam, Jiwon Shim	bioRxiv	Single-cell transcriptome maps of myeloid blood cell lineages in Drosophila	20200116
10.1101/2020.01.19.911701	Kai Yu, Yuqiong Hu, Fan Wu, Qiufang Guo, Zenghui Qian, Waner Hu, Jing Chen, Kuanyu Wang, Xiaoying Fan, Xinglong Wu, John EJ Rasko, Xiaolong Fan, Antonio Iavarone, Tao Jiang, Fuchou Tang, Xiao-Dong Su	bioRxiv	Surveying Brain Tumor Heterogeneity by Single-Cell RNA Sequencing of Multi-sector Biopsies	20200120
10.1101/2020.01.21.20018358	Christoph H. Mayr, Lukas M. Simon, Gabriela Leuschner, Meshal Ansari, Philipp Emanuel Geyer, Ilias Angelidis, Maximilian Strunz, Pawandeep Singh, Nikolaus Kneidinger, Frank Reichenberger, Edith Silbernagel, Stephan Boehm, Heiko Adler, Anne Hilgendorff, Michael Lindner, Antje Prasse, Juergen Behr, Matthias Mann, Oliver Eickelberg, Fabian J. Theis, Herbert B Schiller	medRxiv	Integrated single cell analysis of human lung fibrosis resolves cellular origins of predictive protein signatures in body fluids	20200127	Linear mixed model
10.1101/2020.02.10.942649	Gaurang Patel, Wen Fury, Hua Yang, Maria Gomez-Caraballo, Yu Bai, Tao Yang, Christina Adler, Yi Wei, Min Ni, Ying Hu, George Yancopoulos, W. Daniel Stamer, Carmelo Romano	bioRxiv	Molecular taxonomy of human ocular outflow tissues defined by single cell transcriptomics	20200212
10.1101/2020.02.11.944561	Susan Olalekan, Bingqing Xie, Rebecca Back, Heather Eckart, Anindita Basu	bioRxiv	Characterizing the tumor microenvironment of metastatic ovarian cancer by single cell transcriptomics	20200212
10.1101/2020.02.12.946509	Christopher S McGinnis, David A Siegel, Guorie Xie, Mars Stone, Zev J Gartner, Nadia R Roan, Sulggi A Lee	bioRxiv	No detectable alloreactive transcriptional responses during donor-multiplexed single-cell RNA sequencing of peripheral blood mononuclear cells	20200214
10.1101/2020.02.13.947549	Zhixin Liu, Yaping Zhou, Jinggong Guo, Jiaoai Li, Zixia Tian, Zhinan Zhu, Jiajing Wang, Rui Wu, Bo Zhang, Yongjian Hu, Yijing Sun, Yan Shangguan, Weiqiang Li, Tao Li, Yunhe Hu, Chenxi Guo, Jean-David Rochaix, Yuchen Miao, Xuwu Sun	bioRxiv	Global Dynamic Molecular Profiles of Stomatal Lineage Cell Development by Single-Cell RNA Sequencing	20200214
10.1101/2020.02.23.20026690	Minfeng Liao, Yang Liu, Jin Yuan, Yanling Wen, Gang Xu, Juanjuan Zhao, Lin Chen, Jinxiu Li, Xin Wang, Fuxiang Wang, Lei Liu, Shuye Zhang, Zheng Zhang	medRxiv	The landscape of lung bronchoalveolar immune cells in COVID-19 revealed by single-cell RNA sequencing	20200227	MAST
10.1101/2020.02.28.969931	Kristen R. Maynard, Leonardo Collado-Torres, Lukas M. Weber, Cedric Uytingco, Brianna K. Barry, Stephen R. Williams, Joseph L. Catallini, Matthew N. Tran, Zachary Besich, Madhavi Tippani, Jennifer Chew, Yifeng Yin, Joel E. Kleinman, Thomas M. Hyde, Nikhil Rao, Stephanie C. Hicks, Keri Martinowich, Andrew E. Jaffe	bioRxiv	Transcriptome-scale spatial gene expression in the human dorsolateral prefrontal cortex	20200229	Linear model
10.1101/2020.02.29.970558	Zizhen Yao, Hanqing Liu, Fangming Xie, Stephan Fischer, Ricky S Adkins, Andrew I Aldrige, Seth A Ament, Ann Bartlett, M. Margarita Behrens, Koen Van den Berge, Darren Bertagnolli, Tommaso Biancalani, A. Sina Booeshaghi, Hector Corrada Bravo, Tamara Casper, Carlo Colantuoni, Jonathan Crabtree, Heather Creasy, Kirsten Crichton, Megan Crow, Nick Dee, Elizabeth L Dougherty, Wayne I Doyle, Sandrine Du…	bioRxiv	An integrated transcriptomic and epigenomic atlas of mouse primary motor cortex cell types	20200303
10.1101/2020.03.02.955757	Khomgrit Morarach, Anastassia Mikhailova, Viktoria Knoflach, Fatima Memic, Rakesh Kumar, Wei Li, Patrik Ernfors, Ulrika Marklund	bioRxiv	Diversification of molecularly defined myenteric neuron classes revealed by single cell RNA-sequencing	20200303
10.1101/2020.03.02.973008	J Baran-Gale, MD Morgan, S Maio, F Dhalla, I Calvo-Asensio, ME Deadman, AE Handel, A Maynard, S Chen, F Green, RV Sit, NF Neff, S Darmanis, W Tan, AP May, JC Marioni, CP Ponting, GA Holl√§nder	bioRxiv	Ageing compromises mouse thymus function and remodels epithelial cell differentiation	20200304	limma
10.1101/2020.03.04.976407	Velina Kozareva, Caroline Martin, Tomas Osorno, Stephanie Rudolph, Chong Guo, Charles Vanderburg, Naeem Nadaf, Aviv Regev, Wade Regehr, Evan Macosko	bioRxiv	A transcriptomic atlas of the mouse cerebellum reveals regional specializations and novel cell types	20200306
10.1101/2020.03.05.979112	Jacob C Kimmel, David G Hendrickson, David R Kelley	bioRxiv	Differentiation reveals the plasticity of age-related change in murine muscle progenitors	20200306	Wilcoxon rank-sum test
10.1101/2020.03.12.989806	Robert R. Stickels, Evan Murray, Pawan Kumar, Jilong Li, Jamie L. Marshall, Daniela Di Bella, Paola Arlotta, Evan Z. Macosko, Fei Chen	bioRxiv	Sensitive spatial genome wide expression profiling at cellular resolution	20200315	t-test
10.1101/2020.03.14.991018	Jan H. Lui, Nghia D. Nguyen, Sophie M. Grutzner, Spyros Darmanis, Diogo Peixoto, Mark J. Wagner, William E. Allen, Justus M. Kebschull, Ethan B. Richman, Jing Ren, William T. Newsome, Stephen R. Quake, Liqun Luo	bioRxiv	Differential encoding in prefrontal cortex projection neuron classes across cognitive tasks	20200315	Wilcoxon rank-sum test
10.1101/2020.03.15.20033472	Lulin Huang, Yi Shi, Bo Gong, Li Jiang, Xiaoqi Liu, Jialiang Yang, Juan Tang, Chunfang You, Qi Jiang, Bo Long, Tao Zeng, Mei Luo, Fanwei Zeng, Fanxin Zeng, Shuqiang Wang, Xingxiang Yang, Zhenglin Yang	medRxiv	Blood single cell immune profiling reveals the interferon-MAPK pathway mediated adaptive immune response for COVID-19	20200318
10.1101/2020.03.16.992958	Jacob A. Blum, Sandy Klemm, Lisa Nakayama, Arwa Kathiria, Kevin A. Guttenplan, Phuong T. Hoang, Jennifer L. Shadrach, Julia A. Kaltschmidt, William J. Greenleaf, Aaron D. Gitler	bioRxiv	Single-cell transcriptomic analysis of the adult mouse spinal cord	20200318
10.1101/2020.03.18.996975	Shuai He, Lin-he Wang, Yang Liu, Yi-qi Li, Haitian Chen, Jinghong Xu, Wan Peng, Guo-Wang Lin, Pan-Pan Wei, Bo Li, Xiaojun Xia, Dan Wang, Jin-Xin Bei, Xiaoshun He, Zhiyong Guo	bioRxiv	Single-cell transcriptome profiling an adult human cell atlas of 15 major organs	20200320
10.1101/2020.03.22.002261	Yuhei Kirita, Haojia Wu, Kohei Uchimura, Parker Wilson, Benjamin Humphreys	bioRxiv	Cell profiling of mouse acute kidney injury reveals conserved cellular responses to injury	20200324
10.1101/2020.03.23.20039362	Wen Wen, Wenru Su, Hao Tang, Wenqing Le, Xiaopeng Zhang, Yingfeng Zheng, XiuXing Liu, Lihui Xie, Jianmin Li, Jinguo Ye, Xiuliang Cui, Yushan Miao, Depeng Wang, Jiantao Dong, Chuan-Le Xiao, Wei Chen, Hongyang Wang	medRxiv	Immune Cell Profiling of COVID-19 Patients in the Recovery Stage by Single-Cell Sequencing	20200327
10.1101/2020.03.31.016972	Trygve E. Bakken, Nikolas L. Jorstad, Qiwen Hu, Blue B. Lake, Wei Tian, Brian E. Kalmbach, Megan Crow, Rebecca D. Hodge, Fenna M. Krienen, Staci A. Sorensen, Jeroen Eggermont, Zizhen Yao, Brian D. Aevermann, Andrew I. Aldridge, Anna Bartlett, Darren Bertagnolli, Tamara Casper, Rosa G. Castanon, Kirsten Crichton, Tanya L. Daigle, Rachel Dalley, Nick Dee, Nikolai Dembrow, Dinh Diep, Song-Lin Ding, …	bioRxiv	Evolution of cellular diversity in primary motor cortex of human, marmoset monkey, and mouse	20200401
10.1101/2020.04.04.025825	Kun Leng, Emmy Li, Rana Eser, Antonia Piergies, Rene Sit, Michelle Tan, Norma Neff, Song Hua Li, Roberta Diehl Rodriguez, Claudia Kimie Suemoto, Renata Elaine Paraizo Leite, Carlos A. Pasqualucci, William W. Seeley, Salvatore Spina, Helmut Heinsen, Lea T. Grinberg, Martin Kampmann	bioRxiv	Molecular characterization of selectively vulnerable neurons in Alzheimer‚Äôs Disease	20200406
10.1101/2020.04.08.029769	Chuang Guo, Bin Li, Huan Ma, Xiaofang Wang, Pengfei Cai, Qiaoni Yu, Lin Zhu, Liying Jin, Chen Jiang, Jingwen Fang, Qian Liu, Dandan Zong, Wen Zhang, Yichen Lu, Kun Li, Xuyuan Gao, Binqing Fu, Lianxin Liu, Xiaoling Ma, Jianping Weng, Haiming Wei, Tengchuan Jin, Jun Lin, Kun Qu	bioRxiv	Tocilizumab treatment in severe COVID-19 patients attenuates the inflammatory storm incited by monocyte centric immune interactions revealed by single-cell analysis	20200410	Wilcoxon rank-sum test
10.1101/2020.04.10.022103	Lei Han, Xiaoyu Wei, Chuanyu Liu, Giacomo Volpe, Zhifeng Wang, Taotao Pan, Yue Yuan, Ying Lei, Yiwei Lai, Carl Ward, Yeya Yu, Mingyue Wang, Quan Shi, Tao Wu, Liang Wu, Ya Liu, Chunqing Wang, Yuanhang Zhang, Haixi Sun, Hao Yu, Zhenkun Zhuang, Tingting Tang, Yunting Huang, Haorong Lu, Liqin Xu, Jiangshan Xu, Mengnan Cheng, Yang Liu, Chi Wai Wong, Tao Tan, Weizhi Ji, Patrick H. Maxwell, Huanming Yan…	bioRxiv	Single-cell atlas of a non-human primate reveals new pathogenic mechanisms of COVID-19	20200411
10.1101/2020.04.23.056390	Ziheng Zhou, Shuguang Wang, Dengwei Zhang, Xiaosen Jiang, Jie Li, Ying Gu, Hai-Xi Sun	bioRxiv	Single-cell transcriptomic analysis identifies neocortical developmental differences between human and mouse	20200425	Wilcoxon rank-sum test
10.1101/2020.04.27.064881	St√©phanie Philtjens, Marion T. Turnbull, Brian P. Thedy, Younghye Moon, Jungsu Kim	bioRxiv	Chemogenetic activation of astrocytes in the hippocampus and cortex changes the transcriptome of microglia and other cell types	20200429	Likelihood ratio test
10.1101/2020.05.03.065102	Madhav Mantri, Gaetano J. Scuderi, Roozbeh Abedini Nassab, Michael F.Z. Wang, David McKellar, Jonathan T. Butcher, Iwijn De Vlaminck	bioRxiv	Spatiotemporal single-cell RNA sequencing of developing hearts reveals interplay between cellular differentiation and morphogenesis	20200504	Wilcoxon rank-sum test
10.1101/2020.05.13.093468	Ryan S. Dhindsa, Anthony W. Zoghbi, Daniel K. Krizay, Chirag Vasavda, David B. Goldstein	bioRxiv	Establishing a transcriptome-based drug discovery paradigm for neurodevelopmental disorders	20200515	MAST
10.1101/2020.05.13.094268	Shahar Alon, Daniel Goodwin, Anubhav Sinha, Asmamaw Wassie, Fei Chen, Evan Daugharthy, Yosuke Bando, Atsushi Kajita, Andrew Xue, Karl Marrett, Robert Prior, Yi Cui, Andrew Payne, Chun-Chen Yao, Ho-Jun Suk, Ru Wang, Chih-Chieh Yu, Paul Tillberg, Paul Reginato, Nikita Pak, Songlei Liu, Sukanya Punthambaker, Eswar Iyer, Richie Kohman, Jeremy Miller, Ed Lein, Ana Lako, Nicole Cullen, Scott Rodig, Kar…	bioRxiv	Expansion Sequencing: Spatially Precise In Situ Transcriptomics in Intact Biological Systems	20200515
10.1101/2020.05.21.103820	J Jerber, DD Seaton, ASE Cuomo, N Kumasaka, J Haldane, J Steer, M Patel, D Pearce, M Andersson, MJ Bonder, E Mountjoy, M Ghoussaini, MA Lancaster, JC Marioni, FT Merkle, O Stegle, DJ Gaffney, HipSci Consortium	bioRxiv	Population-scale single-cell RNA-seq profiling across dopaminergic neuron differentiation	20200523	t-test
10.1101/2020.06.02.131060	Alina Isakova, Norma Neff, Stephen Quake	bioRxiv	Single cell profiling of total RNA using Smart-seq-total	20200604
10.1101/2020.06.04.105700	Meng Zhang, Stephen W. Eichhorn, Brian Zingg, Zizhen Yao, Hongkui Zeng, Hongwei Dong, Xiaowei Zhuang	bioRxiv	Molecular, spatial and projection diversity of neurons in primary motor cortex revealed by in situ single-cell transcriptomics	20200605
10.1101/2020.06.14.150599	Peng He, Brian A Williams, Diane Trout, Georgi K Marinov, Henry Amrhein, Libera Berghella, Say-Tar Goh, Ingrid Plajzer-Frick, Veena Afzal, Len A Pennacchio, Diane E Dickel, Axel Visel, Bing Ren, Ross C Hardison, Yu Zhang, Barbara J Wold	bioRxiv	The changing mouse embryo transcriptome at whole tissue and single-cell resolution	20200615
10.1101/2020.06.28.176404	Zhouzerui Liu, Jinzhou Yuan, Anna Lasorella, Antonio Iavarone, Jeffrey N. Bruce, Peter Canoll, Peter A. Sims	bioRxiv	Integrating single-cell RNA-seq and imaging with SCOPE-seq2	20200630
10.1101/2020.06.30.178301	Robin D. Lee, Sarah A. Munro, Todd P. Knutson, Rebecca S. LaRue, Lynn M. Heltemes-Harris, Michael A. Farrar	bioRxiv	Single-cell analysis of developing B cells reveals dynamic gene expression networks that govern B cell development and transformation	20200702
10.1101/2020.07.11.193458	Maria L Richter, Ioannis K Deligiannis, Anna Danese, Ermira Lleshi, Catalina A Vallejos, Paul Coupland, Maria Colome-Tatche, Celia P. Martinez-Jimenez	bioRxiv	Single-nucleus RNA-seq2 reveals a functional crosstalk between liver zonation and ploidy	20200713
10.1101/2020.08.10.243543	Luyi Tian, Jafar S. Jabbari, Rachel Thijssen, Quentin Gouil, Shanika L. Amarasinghe, Hasaru Kariyawasam, Shian Su, Xueyi Dong, Charity W. Law, Alexis Lucattini, Jin D. Chung, Timur Naim, Audrey Chan, Chi Hai Ly, Gordon S. Lynch, James G. Ryall, Casey J.A. Anttila, Hongke Peng, Mary Ann Anderson, Andrew W. Roberts, David C.S. Huang, Michael B. Clark, Matthew E. Ritchie	bioRxiv	Comprehensive characterization of single cell full-length isoforms in human and mouse with long-read sequencing	20200811
10.1101/2020.08.11.203117	Jennifer N. Berger, Bridget Sanford, Abigail K. Kimball, Lauren M. Oko, Rachael E. Kaspar, Brian F. Niemeyer, Kenneth L. Jones, Eric T. Clambey, Linda F. van Dyk	bioRxiv	Redefining De Novo Gammaherpesvirus Infection Through High-Dimensional, Single-Cell Analysis of Virus and Host	20200812
10.1101/2020.08.20.257246	Phoebe M Kirkwood, Douglas A Gibson, Jamie R Smith, John R Wilson-Kanamori, Olympia Kelepouri, Arantza Esnal-Zufiaurre, Ross Dobie, Neil C Henderson, Philippa TK Saunders	bioRxiv	Single cell RNA sequencing redefines the mesenchymal cell landscape of mouse endometrium	20200821	Wilcoxon rank-sum test
10.1101/2020.09.02.276865	Xiang-Na Zhao, Yue You, Guo-Lin Wang, Hui-Xia Gao, Xiao-Ming Cui, Li-Jun Duan, Sheng-Bo Zhang, Yu-Ling Wang, Lin-Yao, Li Li, Jian-Hua Lu, Hai-Bin Wang, Jing-Fang Fan, Huan-Wei Zheng, Er-Hei Dai, Lu-Yi Tian, Mai-Juan Ma	bioRxiv	Longitudinal single-cell immune profiling revealed distinct innate immune response in asymptomatic COVID-19 patients	20200904
10.1101/2020.09.04.283499	Tracy M. Yamawaki, Daniel R. Lu, Daniel C. Ellwanger, Dev Bhatt, Paolo Manzanillo, Hong Zhou, Oh Kyu Yoon, Oliver Homann, Songli Wang, Chi-Ming Li	bioRxiv	Systematic comparison of high-throughput single-cell RNA-seq methods for immune cell profiling	20200905
10.1101/2020.09.30.294959	Kristen E. Pauken, Osmaan Shahid, Kaitlyn A. Lagattuta, Kelly M. Mahuron, Jacob M. Luber, Margaret M. Lowe, Linglin Huang, Conor Delaney, Jaclyn M. Long, Megan E. Fung, Kathleen Newcomer, Katy K. Tsai, Melissa Chow, Samantha Guinn, Juhi R. Kuchroo, Kelly P. Burke, Jason M. Schenkel, Michael D. Rosenblum, Adil I. Daud, Arlene H. Sharpe, Meromit Singer	bioRxiv	Single-cell analyses identify circulating anti-tumor CD8 T cells and markers for their enrichment	20201002	Wilcoxon rank-sum test
10.1101/2020.10.16.342709	Abhinav Sur, N√©va P. Meyer	bioRxiv	Resolving transcriptional states and predicting lineages in the annelid Capitella teleta using single-cell RNAseq	20201017
10.1101/566968	Si Qiu, Ruoxi Hong, Zhenkun Zhuang, Yuan Li, Linnan Zhu, Xinxin Lin, Qiufan Zheng, Shang Liu, Kai Zhang, Mengxian Huang, Kaping Lee, Qianyi Lu, Wen Xia, Fei Xu, Xi Wang, Jun Tang, Xiangsheng Xiao, Weidong Wei, Zhongyu Yuan, Yanxia Shi, Yong Hou, Xiuqing Zhang, Jian Wang, Huanming Yang, Qimin Zhan, Bo Li, Shusen Wang	bioRxiv	A Single-Cell Immune Atlas of Triple Negative Breast Cancer Reveals Novel Immune Cell Subsets	20190706	limma
10.1101/666081	Junyue Cao, Wei Zhou, Frank Steemers, Cole Trapnell, Jay Shendure	bioRxiv	Characterizing the temporal dynamics of gene expression in single cells with sci-fate	20190611	Wilcoxon rank-sum test
10.1101/666610	Irina-Elena Lupu, Andia N. Redpath, Nicola Smart	bioRxiv	Spatiotemporal analysis reveals significant overlap of key proepicardial markers in the developing murine heart	20190611
10.1101/675439	Hongxu Ding, Danielle M. Burgenske, Wenting Zhao, Prem S. Subramaniam, Katrina K. Bakken, Lihong He, Mariano J. Alvarez, Pasquale Laise, Evan O. Paull, Eleonora F. Spinazzi, Athanassios Dovas, Tamara Marie, Pavan Upadhyayula, Filemon Dela Cruz, Daniel Diolaiti, Andrew Kung, Jeffrey N. Bruce, Peter Canoll, Peter A. Sims, Jann N. Sarkaria, Andrea Califano	bioRxiv	Single-cell based elucidation of molecularly-distinct glioblastoma states and drug sensitivity	20190619
10.1101/678763	Shaobo Wang, Qiong Zhang, Hui Hui, Kriti Agrawal, Maile Ann Young Karris, Tariq Rana	bioRxiv	An Atlas of Immune Cell Exhaustion in HIV-Infected Individuals Revealed by Single-Cell Transcriptomics	20190622
10.1101/683227	Ciara H O‚ÄôFlanagan, Kieran R Campbell, Allen W Zhang, Farhia Kabeer, Jamie LP Lim, Justina Biele, Peter Eirew, Daniel Lai, Andrew McPherson, Esther Kong, Cherie Bates, Kelly Borkowski, Matt Wiens, James Hopkins, Brittany Hewitson, Nicholas Ceglia, Richard Moore, Andy J Mungall, Jessica N McAlpine, Sohrab P Shah, Samuel Aparicio, The CRUK IMAXT Grand Challenge Team	bioRxiv	Dissociation of solid tumour tissues with cold active protease for single-cell RNA-seq minimizes conserved collagenase-associated stress responses	20190627
10.1101/683854	Maxime Caron, Pascal St-Onge, Thomas Sontag, Yu Chang Wang, Chantal Richer, Ioannis Ragoussis, Daniel Sinnett, Guillaume Bourque	bioRxiv	Single-cell analysis of childhood leukemia reveals a link between developmental states and ribosomal protein expression as a source of intra-individual heterogeneity	20190628
10.1101/687947	Stacey M. Frumm, Kevin Shengyang Yu, Joseph Chang, Jordan A. Briscoe, Katharine P. Lee, Lauren E. Byrnes, Julie B. Sneddon, Aaron D. Tward	bioRxiv	A hierarchy of migratory keratinocytes maintains the tympanic membrane	20190702
10.1101/688564	Yishay Wineberg, Tali Hana Bar-Lev, Anna Futorian, Nissim Ben-Haim, Leah Armon, Debby Ickowicz, Sarit Oriel, Efrat Bucris, Yishai Yehuda, Naomi Pode-Shakked, Shlomit Gilad, Sima Benjamin, Peter Hohenstein, Benjamin Dekel, Achia Urbach, Tomer Kalisky	bioRxiv	Single-cell RNA sequencing reveals mRNA splice isoform switching during kidney development	20190701
10.1101/689273	Travis K Hughes, Marc H Wadsworth, Todd M Gierahn, Tran Do, David Weiss, Priscilla R. Andrade, Feiyang Ma, Bruno J. de Andrade Silva, Shuai Shao, Lam C Tsoi, Jose Ordovas-Montanes, Johann E Gudjonsson, Robert L Modlin, J Christopher Love, Alex K Shalek	bioRxiv	Highly Efficient, Massively-Parallel Single-Cell RNA-Seq Reveals Cellular States and Molecular Features of Human Skin Pathology	20190702
10.1101/689687	Evan Witt, Sigi Benjamin, Nicolas Svetec, Li Zhao	bioRxiv	Testis single-cell RNA-seq reveals the dynamics of de novo gene transcription and germline mutational bias in Drosophila	20190703
10.1101/692608	Song Chen, Blue B Lake, Kun Zhang	bioRxiv	Linking transcriptome and chromatin accessibility in nanoliter droplets for single-cell sequencing	20190705	Monocle
10.1101/705244	Maximilian Strunz, Lukas M. Simon, Meshal Ansari, Laura F. Mattner, Ilias Angelidis, Christoph H. Mayr, Jaymin Kathiriya, Min Yee, Paulina Ogar, Arunima Sengupta, Igor Kukhtevich, Robert Schneider, Zhongming Zhao, Jens H.L. Neumann, J√ºrgen Behr, Carola Voss, Tobias St√∂ger, Mareike Lehmann, Melanie K√∂nigshoff, Gerald Burgstaller, Michael O‚ÄôReilly, Harold A. Chapman, Fabian J. Theis, Herbert B…	bioRxiv	Longitudinal single cell transcriptomics reveals Krt8+ alveolar epithelial progenitors in lung regeneration	20190717
10.1101/713412	Helena L Crowell, Charlotte Soneson, Pierre-Luc Germain, Daniela Calini, Ludovic Collin, Catarina Raposo, Dheeraj Malhotra, Mark Robinson	bioRxiv	On the discovery of population-specific state transitions from multi-sample multi-condition single-cell RNA sequencing data	20190726
10.1101/714824	Daniel Sanchez-Taltavull, Theodore J. Perkins, Noelle Dommann, Nicolas Melin, Adrian Keogh, Daniel Candinas, Deborah Stroka, Guido Beldi	bioRxiv	Bayesian Correlation is a robust similarity measure for single cell RNA-seq data	20190726
10.1101/715995	Jasper Wouters, Zeynep Kalender Atak, Liesbeth Minnoye, Katina Spanier, Maxime De Waegeneer, Carmen Bravo Gonzalez-Blas, David Mauduit, Kristofer Davie, Gert Hulselmans, Ahmad Najem, Michael Dewaele, Florian Rambow, Samira Makhzami, Valerie Christiaens, Ghanem Ghanem, Jean-Christophe Marine, Stein Aerts	bioRxiv	Single-cell gene regulatory network analysis reveals new melanoma cell states and transition trajectories during phenotype switching	20190726
10.1101/721258	Nader Atlasy, Anna Bujko, Peter B Brazda, Eva Janssen-Megens, Espen S. B√¶kkevold, J√∏rgen Jahnsen, Frode L. Jahnsen, Hendrik G. Stunnenberg	bioRxiv	Single cell transcriptome atlas of immune cells in human small intestine and in celiac disease	20190801
10.1101/732412	David P. Cook, Barbara C. Vanderhyden	bioRxiv	Comparing transcriptional dynamics of the epithelial-mesenchymal transition	20190813
10.1101/733964	Luca Tosti, Yan Hang, Timo Trefzer, Katja Steiger, Foo Wei Ten, Soeren Lukassen, Simone Ballke, Anja A. Kuehl, Simone Spieckermann, Rita Bottino, Wilko Weichert, Seung K. Kim, Roland Eils, Christian Conrad	bioRxiv	Single nucleus RNA sequencing maps acinar cell states in a human pancreas cell atlas	20190814
10.1101/738443	Yong Liu, Tobias Bergmann, Julie Lee, Ulrich Pfisterer, Louis-Francois Handfield, Yuki Mori, Andrea Asenjo-Martinez, Irene Lisa-Vargas, Stefan E Seemann, Jimmy Tsz Hang Lee, Nikolaos Patikis, Juan Miguel Peralvo Vidal, Maria Pihl, Birgitte Rahbek Kornum, Preben Dybdahl Thomsen, Poul Hyttel, Menno P Witter, Konstantin Khodosevich, Jan Gorodkin, Martin Hemberg, Tune Pers, Vanessa J Hall	bioRxiv	Sandwich cortical lamination and single-cell analysis decodes the developing spatial processing system.	20190820
10.1101/739680	Kevin Shengyang Yu, Stacey M. Frumm, Jason S. Park, Katharine Lee, Daniel M. Wong, Lauren Byrnes, Sarah M. Knox, Julie B. Sneddon, Aaron D. Tward	bioRxiv	Development of the Mouse and Human Cochlea at Single Cell Resolution	20190821	Likelihood ratio test
10.1101/741371	Celia Alda-Catalinas, Danila Bredikhin, Irene Hernando-Herraez, Oana Kubinyecz, F&aacutetima Santos, Melanie Anne Eckersley-Maslin, Oliver Stegle, Wolf Reik	bioRxiv	A single-cell transcriptomics CRISPR-activation screen identifies new epigenetic regulators of zygotic genome activation	20190821	edgeR
10.1101/742320	Kyle J. Travaglini, Ahmad N. Nabhan, Lolita Penland, Rahul Sinha, Astrid Gillich, Rene V. Sit, Stephen Chang, Stephanie D. Conley, Yasuo Mori, Jun Seita, Gerald J. Berry, Joseph B. Shrager, Ross J. Metzger, Christin S. Kuo, Norma Neff, Irving L. Weissman, Stephen R. Quake, Mark A. Krasnow	bioRxiv	A molecular cell atlas of the human lung from single cell RNA sequencing	20190828
10.1101/749473	Johan Reimeg√•rd, Marcus Danielsson, Marcel Tarbier, Jens Schuster, Sathishkumar Baskaran, Styliani Panagiotou, Niklas Dahl, Marc R. Friedl√§nder, Caroline J. Gallant	bioRxiv	Combined mRNA and protein single cell analysis in a dynamic cellular system using SPARC	20190828
10.1101/750042	Simon Joost, Karl Annusver, Tina Jacob, Xiaoyan Sun, Unnikrishnan Sivan, Tim Dalessandri, In√™s Sequeira, Rickard Sandberg, Maria Kasper	bioRxiv	The molecular anatomy of mouse skin during hair growth and rest	20190831	Wilcoxon rank-sum test
10.1101/753178	Emanuele Gioacchino, Cansu Koyunlar, Hans de Looper, Madelon de Jong, Tomasz Dobrzycki, Remco Hoogenboezem, Joke Zink, Dennis Bosch, Paulette van Strien, Martin E van Royen, Pim French, Eric Bindels, Rui Monteiro, Kirsten J Gussinklo, Ivo P Touw, Emma de Pater	bioRxiv	Single cell transcriptome analysis reveals an essential role for Gata2b in hematopoietic lineage decisions in zebrafish	20190901
10.1101/753806	Arun C. Habermann, Austin J. Gutierrez, Linh T. Bui, Stephanie L. Yahn, Nichelle I. Winters, Carla L. Calvi, Lance Peter, Mei-I Chung, Chase J. Taylor, Christopher Jetter, Latha Raju, Jamie Roberson, Guixiao Ding, Lori Wood, Jennifer MS Sucre, Bradley W. Richmond, Ana P. Serezani, Wyatt J. McDonnell, Simon B. Mallal, Matthew J. Bacchetta, James E. Loyd, Ciara M. Shaver, Lorraine B. Ware, Ross Bre…	bioRxiv	Single-cell RNA-sequencing reveals profibrotic roles of distinct epithelial and mesenchymal lineages in pulmonary fibrosis	20190907	Wilcoxon rank-sum test
10.1101/758276	Jacob Musser, Klaske J Schippers, Michael Nickel, Giulia Mizzon, Andrea B Kohn, Constantin Pape, J√∂rg U. Hammel, Florian Wolf, Cong Liang, Ana Hern√°ndez-Plaza, Kaia Achim, Nicole Schieber, Warren R. Francis, Sergio Vargas R., Svenja Kling, Maike Renkert, Roberto Feuda, Imre Gaspar, Pawel Burkhardt, Peer Bork, Martin Beck, Anna Kreshuk, Gert W√∂rheide, Jaime Huerta-Cepas, Yannick Schwab, Leonid …	bioRxiv	Profiling cellular diversity in sponges informs animal cell type and nervous system evolution	20190905
10.1101/759118	Xuanyu Liu, Wen Chen, Wenke Li, Ziyi Zeng, James R. Priest, Zhou Zhou	bioRxiv	Single-cell transcriptomic landscape of cardiac neural crest cell derivatives during embryonic and neonatal development	20190905
10.1101/764936	Ekaterina Khrameeva, Ilia Kurochkin, Dingding Han, Patricia Guijarro, Sabina Kanton, Malgorzata Santel, Zhengzong Qian, Shen Rong, Pavel Mazin, Matvei Bulat, Olga Efimova, Anna Tkachev, Song Guo, Chet C. Sherwood, J. Gray Camp, Svante Paabo, Barbara Treutlein, Philipp Khaitovich	bioRxiv	Single-cell-resolution transcriptome map of human, chimpanzee, bonobo, and macaque brains	20190911
10.1101/770610	Dogukan Mizrak, N. Sumru Bayin, Jinzhou Yuan, Zhouzerui Liu, Radu Suciu, Micah J. Niphakis, Nhi Ngo, Kenneth M. Lum, Benjamin F. Cravatt, Alexandra L. Joyner, Peter A. Sims	bioRxiv	Single-cell profiling and SCOPE-seq reveal the lineage dynamics of adult neurogenesis and NOTUM as a key V-SVZ regulator	20190917	SCDE
10.1101/773408	Carman Man-Chung Li, Hana Shapiro, Christina Tsiobikas, Laura Selfors, Huidong Chen, G. Kenneth Gray, Yaara Oren, Luca Pinello, Aviv Regev, Joan S. Brugge	bioRxiv	Aging-associated alterations in the mammary gland revealed by single-cell RNA sequencing	20190918	Wilcoxon rank-sum test
10.1101/774547	Maya Shvartsman, Polina V. Pavlovich, Morgan Oatley, Kerstin Ganter, Rachel McKernan, Radvile Prialgauskaite, Artem Adamov, Konstantin Chukreev, Nicolas Descostes, Andreas Buness, Nina Cabezas-Wallscheid, Christophe Lancrin	bioRxiv	Single-cell atlas of major haematopoietic tissues sheds light on blood cell formation from embryonic endothelium	20190920
10.1101/780205	Kee Wui Huang, Bernardo L. Sabatini	bioRxiv	Single-cell analysis of antiviral neuroinflammatory responses in the mouse dorsal raphe nucleus	20190925
10.1101/782896	Killian Hurley, Jun Ding, Carlos Villacorta-Martin, Michael J. Herriges, Anjali Jacob, Marall Vedaie, Konstantinos D. Alysandratos, Yuliang L. Sun, Chieh Lin, Rhiannon B. Werder, Andrew A. Wilson, Aditya Mithal, Gustavo Mostoslavsky, Ignacio S. Caballero, Susan H. Guttentag, Farida Ahangari, Naftali Kaminski, Alejo Rodriguez-Fraticelli, Fernando Camargo, Ziv Bar-Joseph, Darrell N Kotton	bioRxiv	Single-cell time-series mapping of cell fate trajectories reveals an expanded developmental potential for human PSC-derived distal lung progenitors	20190927
10.1101/788992	Yang Liu, Mingyu Yang, Yanxiang Deng, Graham Su, Cindy C. Guo, Di Zhang, Dongjoo Kim, Zhiliang Bai, Yang Xiao, Rong Fan	bioRxiv	High-Spatial-Resolution Multi-Omics Atlas Sequencing of Mouse Embryos via Deterministic Barcoding in Tissue	20191002
10.1101/791525	Xin Jin, Sean K. Simmons, Amy X. Guo, Ashwin S. Shetty, Michelle Ko, Lan Nguyen, Elise Robinson, Paul Oyler, Nathan Curry, Giulio Deangeli, Simona Lodato, Joshua Z. Levin, Aviv Regev, Feng Zhang, Paola Arlotta	bioRxiv	In vivo Perturb-Seq reveals neuronal and glial abnormalities associated with Autism risk genes	20191008
10.1101/800631	Andres F. Vallejo, James Davies, Amit Grover, Ching-Hsuan Tsai, Robert Jepras, Marta E. Polak, Jonathan West	bioRxiv	Resolving cellular systems by ultra-sensitive and economical single-cell transcriptome filtering	20191011
10.1101/806281	Maria Paula Zappia, Lucia de Castro, Majd M. Ariss, Abul B.M.M.K. Islam, Maxim V Frolov	bioRxiv	A single-cell transcriptome atlas of the adult muscle precursors uncovers early events in fiber-type divergence in Drosophila	20191016
10.1101/809731	Yifei Miao, Lei Tian, Marcy Martin, Sharon L. Paige, Francisco X. Galdos, Jibiao Li, Alyssa Guttman, Yuning Wei, Jan-Renier Moonen, Hao Zhang, Ning Ma, Bing Zhang, Paul Grossfeld, Seema Mital, David Chitayat, Joseph C. Wu, Marlene Rabinovitch, Timothy J. Nelson, Shuyi Nie, Sean M. Wu, Mingxia Gu	bioRxiv	Single-Cell RNA-Seq Reveals Endocardial Defect in Hypoplastic Left Heart Syndrome	20191018
10.1101/811893	Chia-Ming Lee, Liqiang Zhou, Jiping Liu, Jiayu Shi, Yanan Geng, Jiaruo Wang, Xinjie Su, Nicholas Barad, Junbang Wang, Yi E. Sun, Quan Lin	bioRxiv	Single cell transcriptomic analysis revealed long-lasting adverse effects of prenatal tamoxifen administration on neurogenesis in prenatal and adult brains	20191103	Wilcoxon rank-sum test
10.1101/818450	Chuanyu Liu, Tao Wu, Fei Fan, Ya Liu, Liang Wu, Michael Junkin, Zhifeng Wang, Yeya Yu, Weimao Wang, Wenbo Wei, Yue Yuan, Mingyue Wang, Mengnan Cheng, Xiaoyu Wei, Jiangshan Xu, Quan Shi, Shiping Liu, Ao Chen, Ou Wang, Ming Ni, Wenwei Zhang, Zhouchun Shang, Yiwei Lai, Pengcheng Guo, Carl Ward, Giacomo Volpe, Lei Wang, Huan Zheng, Yang Liu, Brock A. Peters, Jody Beecher, Yongwei Zhang, Miguel A. Est…	bioRxiv	A portable and cost-effective microfluidic system for massively parallel single-cell transcriptome profiling	20191026
10.1101/839860	Bushra Raj, Jeffrey A. Farrell, Aaron McKenna, Jessica L. Leslie, Alexander F. Schier	bioRxiv	Emergence of neuronal diversity during vertebrate brain development	20191113
10.1101/850438	Tobias Roider, Julian Seufert, Alexey Uvarovskii, Felix Frauhammer, Marie Bordas, Nima Abedpour, Marta Stolarczyk, Jan-Philipp Mallm, Sophie Rabe, Peter-Martin Bruch, Hyatt Balke-Want, Michael Hundemer, Karsten Rippe, Benjamin Goeppert, Martina Seiffert, Benedikt Brors, Gunhild Mechtersheimer, Thorsten Zenz, Martin Peifer, Bj√∂rn Chapuy, Matthias Schlesner, Carsten M√ºller-Tidow, Stefan Fr√∂hling…	bioRxiv	Dissecting intratumor heterogeneity of nodal B cell lymphomas on the transcriptional, genetic, and drug response level	20191212
10.1101/854406	Nguyen PT Huynh, Natalie H Kelly, Dakota B Katz, Minh Pham, Farshid Guilak	bioRxiv	Single Cell RNA Sequencing Reveals Heterogeneity of Human MSC Chondrogenesis: Lasso Regularized Logistic Regression to Identify Gene and Regulatory Signatures	20191126
10.1101/863332	Jing Wang, Zixi Chen, Fei He, Trevor Lee, Wenjie Cai, Wanhua Chen, Longbin Zhang, Nan Miao, Zhiwei Zeng, Ghulam Hussain, Tao Sun, Qiwei Guo	bioRxiv	Single-cell transcriptomics reveals diverse and complex gene expression alterations in human trisomy 18	20191204	DESeq2
10.1101/868752	James M McFarland, Brenton R Paolella, Allison Warren, Kathryn Geiger-Schuller, Tsukasa Shibue, Michael Rothberg, Olena Kuksenko, Andrew Jones, Emily Chambers, Danielle Dionne, Samantha Bender, Brian M Wolpin, Mahmoud Ghandi, Itay Tirosh, Orit Rozenblatt-Rosen, Jennifer A Roth, Todd R Golub, Aviv Regev, Andrew J Aguirre, Francisca Vazquez, Aviad Tsherniak	bioRxiv	Multiplexed single-cell profiling of post-perturbation transcriptional responses to define cancer vulnerabilities and therapeutic mechanism of action	20191209	limma
10.1101/869248	Anna Kuchina, Leandra M. Brettner, Luana Paleologu, Charles M. Roco, Alexander B. Rosenberg, Alberto Carignano, Ryan Kibler, Matthew Hirano, R. William DePaolo, Georg Seelig	bioRxiv	Microbial single-cell RNA sequencing by split-pool barcoding	20191210
10.1101/gad.332577.119	Bishakha Mona, Juan Villarreal, Trisha K. Savage, Rahul K. Kollipara, Brooke E. Boisvert, Jane E. Johnson	Genes Dev.	Positive autofeedback regulation of Ptf1a transcription generates the levels of PTF1A required to generate itch circuit neurons	20200402
10.1101/gr.256958.119	Ekaterina Khrameeva, Ilia Kurochkin, Dingding Han, Patricia Guijarro, Sabina Kanton, Malgorzata Santel, Zhengzong Qian, Shen Rong, Pavel Mazin, Marat Sabirov, Matvei Bulat, Olga Efimova, Anna Tkachev, Song Guo, Chet C. Sherwood, J. Gray Camp, Svante P√§√§bo, Barbara Treutlein, Philipp Khaitovich	Genome Res.	Single-cell-resolution transcriptome map of human, chimpanzee, bonobo, and macaque brains	20200518	Wilcoxon rank-sum test
10.1101/mcs.a004978	Manisha Rao, Ki Oh, Richard Moffitt, Patricia Thompson, Jinyu Li, Jingxuan Liu, Aaron Sasson, George Georgakis, Joseph Kim, Minsig Choi, Scott Powers	Cold Spring Harb Mol Case Stud	Comparative single-cell RNA sequencing (scRNA-seq) reveals liver metastasis‚Äìspecific targets in a patient with small intestinal neuroendocrine cancer	20200214
10.1111/bjh.16225	Chia‚ÄêChen Hsu, Ying‚ÄêJu Chen, Cih‚ÄêEn Huang, Yu‚ÄêYing Wu, Ming‚ÄêChung Wang, Sung‚ÄêNan Pei, Chun‚ÄêKai Liao, Chang‚ÄêHsien Lu, Ping‚ÄêTsung Chen, Hsing‚ÄêYi Tsou, Chian‚ÄêPei Li, Wei‚ÄêHsuan Chuang, Ching‚ÄêKai Chuang, Cheng‚ÄêYu Yang, Yi‚ÄêHua Lai, Yi‚ÄêHsuan Lin, Chih‚ÄêCheng Chen	Br J Haematol	Molecular heterogeneity unravelled by single‚Äêcell transcriptomics in patients with essential thrombocythaemia	20191015
10.1111/gtc.12731	Matti Lam, Tsukasa Sanosaka, Anders Lundin, Kent Imaizumi, Damla Etal, Fredrik H. Karlsson, Maryam Clausen, Jonathan Cairns, Ryan Hicks, Jun Kohyama, Malin Kele, Hideyuki Okano, Anna Falk	Genes Cells	Single cell study of neural stem cells derived from human iPSCs reveal distinct progenitor populations with neurogenic and gliogenic potential	20191025
10.1126/sciadv.aaw3413	Grant E. Duclos, Vitor H. Teixeira, Patrick Autissier, Yaron B. Gesthalter, Marjan A. Reinders-Luinge, Robert Terrano, Yves M. Dumas, Gang Liu, Sarah A. Mazzilli, Corry-Anke Brandsma, Maarten van den Berge, Sam M. Janes, Wim Timens, Marc E. Lenburg, Avrum Spira, Joshua D. Campbell, Jennifer Beane	Sci. Adv.	Characterizing smoking-induced transcriptional heterogeneity in the human bronchial epithelium at single-cell resolution	20191212	Negative binomial
10.1126/sciadv.aaw8330	Yehezqel Elyahu, Idan Hekselman, Inbal Eizenberg-Magar, Omer Berner, Itai Strominger, Maya Schiller, Kritika Mittal, Anna Nemirovsky, Ekaterina Eremenko, Assaf Vital, Eyal Simonovsky, Vered Chalifa-Caspi, Nir Friedman, Esti Yeger-Lotem, Alon Monsonego	Sci. Adv.	Aging promotes reorganization of the CD4 T cell landscape toward extreme regulatory and effector phenotypes	20190822	Wilcoxon rank-sum test
10.1126/sciadv.aay5556	Shimin Sun, Weifeng Qin, Xiaolong Tang, Yuan Meng, Wenjing Hu, Shuju Zhang, Minxian Qian, Zuojun Liu, Xinyue Cao, Qiuxiang Pang, Bosheng Zhao, Zimei Wang, Zhongjun Zhou, Baohua Liu	Sci. Adv.	Vascular endothelium‚Äìtargeted Sirt7 gene therapy rejuvenates blood vessels and extends life span in a Hutchinson-Gilford progeria model	20200220
10.1126/sciadv.aba1972	Arun C. Habermann, Austin J. Gutierrez, Linh T. Bui, Stephanie L. Yahn, Nichelle I. Winters, Carla L. Calvi, Lance Peter, Mei-I Chung, Chase J. Taylor, Christopher Jetter, Latha Raju, Jamie Roberson, Guixiao Ding, Lori Wood, Jennifer M. S. Sucre, Bradley W. Richmond, Ana P. Serezani, Wyatt J. McDonnell, Simon B. Mallal, Matthew J. Bacchetta, James E. Loyd, Ciara M. Shaver, Lorraine B. Ware, Ross …	Sci. Adv.	Single-cell RNA sequencing reveals profibrotic roles of distinct epithelial and mesenchymal lineages in pulmonary fibrosis	20200709	Wilcoxon rank-sum test
10.1126/sciadv.aba1983	Taylor S. Adams, Jonas C. Schupp, Sergio Poli, Ehab A. Ayaub, Nir Neumark, Farida Ahangari, Sarah G. Chu, Benjamin A. Raby, Giuseppe DeIuliis, Michael Januszyk, Qiaonan Duan, Heather A. Arnett, Asim Siddiqui, George R. Washko, Robert Homer, Xiting Yan, Ivan O. Rosas, Naftali Kaminski	Sci. Adv.	Single-cell RNA-seq reveals ectopic and aberrant lung-resident cell populations in idiopathic pulmonary fibrosis	20200709	Wilcoxon rank-sum test
10.1126/science.aas9536	Ruslan Soldatov, Marketa Kaucka, Maria Eleni Kastriti, Julian Petersen, Tatiana Chontorotzea, Lukas Englmaier, Natalia Akkuratova, Yunshi Yang, Martin H√§ring, Viacheslav Dyachuk, Christoph Bock, Matthias Farlik, Michael L. Piacentino, Franck Boismoreau, Markus M. Hilscher, Chika Yokota, Xiaoyan Qian, Mats Nilsson, Marianne E. Bronner, Laura Croci, Wen-Yu Hsiao, David A. Guertin, Jean-Francois Br…	Science	Spatiotemporal structure of cell fate decisions in murine neural crest	20190607
10.1126/science.aat5031	Benjamin J. Stewart, John R. Ferdinand, Matthew D. Young, Thomas J. Mitchell, Kevin W. Loudon, Alexandra M. Riding, Nathan Richoz, Gordon L. Frazer, Joy U. L. Staniforth, Felipe A. Vieira Braga, Rachel A. Botting, Dorin-Mirel Popescu, Roser Vento-Tormo, Emily Stephenson, Alex Cagan, Sarah J. Farndon, Krzysztof Polanski, Mirjana Efremova, Kile Green, Martin Del Castillo Velasco-Herrera, Charlotte …	Science	Spatiotemporal immune zonation of the human kidney	20190927	limma
10.1126/science.aav9314	Stefan Siebert, Jeffrey A. Farrell, Jack F. Cazet, Yashodara Abeykoon, Abby S. Primack, Christine E. Schnitzler, Celina E. Juliano	Science	Stem cell differentiation trajectories in Hydra resolved at single-cell resolution	20190726
10.1126/science.aax1184	Mark A. Rossi, Marcus L. Basiri, Jenna A. McHenry, Oksana Kosyk, James M. Otis, Hanna E. van den Munkhof, Julien Bryois, Christopher H√ºbel, Gerome Breen, Wilson Guo, Cynthia M. Bulik, Patrick F. Sullivan, Garret D. Stuber	Science	Obesity remodels activity and transcriptional state of a lateral hypothalamic brake on feeding	20190628
10.1126/science.aax6234	Sanjay R. Srivatsan, Jos√© L. McFaline-Figueroa, Vijay Ramani, Lauren Saunders, Junyue Cao, Jonathan Packer, Hannah A. Pliner, Dana L. Jackson, Riza M. Daza, Lena Christiansen, Fan Zhang, Frank Steemers, Jay Shendure, Cole Trapnell	Science	Massively multiplex chemical transcriptomics at single-cell resolution	20191206	Monocle
10.1126/science.aay0267	Wouter R. Karthaus, Matan Hofree, Danielle Choi, Eliot L. Linton, Mesruh Turkekul, Alborz Bejnood, Brett Carver, Anuradha Gopalan, Wassim Abida, Vincent Laudone, Moshe Biton, Ojasvi Chaudhary, Tianhao Xu, Ignas Masilionis, Katia Mlinear model, Linas Mazutis, Dana Pe‚Äôer, Aviv Regev, Charles L. Sawyers	Science	Regenerative potential of prostate luminal cells revealed by single-cell analysis	20200501	Wilcoxon rank-sum test
10.1126/science.aay3224	Jong-Eun Park, Rachel A. Botting, Cecilia Dom√≠nguez Conde, Dorin-Mirel Popescu, Marieke Lavaert, Daniel J. Kunz, Issac Goh, Emily Stephenson, Roberta Ragazzini, Elizabeth Tuck, Anna Wilbrey-Clark, Kenny Roberts, Veronika R. Kedlian, John R. Ferdinand, Xiaoling He, Simone Webb, Daniel Maunder, Niels Vandamme, Krishnaa T. Mahbubani, Krzysztof Polanski, Lira Mamlinear model, Liam Bolt, David Crossl…	Science	A cell atlas of human thymic development defines T cell repertoire formation	20200221
10.1126/sciimmunol.aax8756	Basak B. Ural, Stephen T. Yeung, Payal Damani-Yokota, Joseph C. Devlin, Maren de Vries, Paola Vera-Licona, Tasleem Samji, Catherine M. Sawai, Geunhyo Jang, Oriana A. Perez, Quynh Pham, Leigh Maher, P'ng Loke, Meike Dittmann, Boris Reizis, Kamal M. Khanna	Sci. Immunol.	Identification of a nerve-associated, lung-resident interstitial macrophage subset with distinct localization and immunoregulatory properties	20200327	Wilcoxon rank-sum test
10.1126/sciimmunol.aay5552	Marco K√ºnzli, David Schreiner, Tamara C. Pereboom, Nivedya Swarnalekha, Ludivine C. Litzler, Jonas L√∂tscher, Yusuf I. Ertuna, Julien Roux, Florian Geier, Roman P. Jakob, Timm Maier, Christoph Hess, Justin J. Taylor, Carolyn G. King	Sci. Immunol.	Long-lived T follicular helper cells retain plasticity and help sustain humoral immunity	20200307
10.1126/sciimmunol.aay6017	Hamad Alshetaiwi, Nicholas Pervolarakis, Laura Lynn McIntyre, Dennis Ma, Quy Nguyen, Jan Akara Rath, Kevin Nee, Grace Hernandez, Katrina Evans, Leona Torosian, Anushka Silva, Craig Walsh, Kai Kessenbrock	Sci. Immunol.	Defining the emergence of myeloid-derived suppressor cells in breast cancer using single-cell transcriptomics	20200222	Wilcoxon rank-sum test
10.1126/sciimmunol.abb4432	Brigid S. Boland, Zhaoren He, Matthew S. Tsai, Jocelyn G. Olvera, Kyla D. Omilusik, Han G. Duong, Eleanor S. Kim, Abigail E. Limary, Wenhao Jin, J. Justin Milner, Bingfei Yu, Shefali A. Patel, Tiani L. Louis, Tiffani Tysl, Nadia S. Kurd, Alexandra Bortnick, Lauren K. Quezada, Jad N. Kanbar, Ara Miralles, Danny Huylebroeck, Mark A. Valasek, Parambir S. Dulai, Siddharth Singh, Li-Fan Lu, Jack D. Bu…	Sci. Immunol.	Heterogeneity and clonal relationships of adaptive immune cells in ulcerative colitis revealed by single-cell analyses	20200822	Wilcoxon rank-sum test
10.1126/sciimmunol.abd1554	Jeong Seok Lee, Seongwan Park, Hye Won Jeong, Jin Young Ahn, Seong Jin Choi, Hoyoung Lee, Baekgyu Choi, Su Kyung Nam, Moa Sa, Ji-Soo Kwon, Su Jin Jeong, Heung Kyu Lee, Sung Ho Park, Su-Hyung Park, Jun Yong Choi, Sung-Han Kim, Inkyung Jung, Eui-Cheol Shin	Sci. Immunol.	Immunophenotyping of COVID-19 and influenza highlights the role of type I interferons in development of severe COVID-19	20200711	MAST
10.1136/annrheumdis-2019-215926	Hao Sun, Xingzhao Wen, Hongyi Li, Peihui Wu, Minghui Gu, Xiaoyi Zhao, Ziji Zhang, Shu Hu, Guping Mao, Ruofan Ma, Weiming Liao, Zhiqi Zhang	Ann Rheum Dis	Single-cell RNA-seq analysis identifies meniscus progenitors and reveals the progression of meniscus degeneration	20191223
10.1158/0008-5472.CAN-19-1305	Ankush Chandra, Arman Jahangiri, William Chen, Alan T. Nguyen, Garima Yagnik, Matheus P. Pereira, Saket Jain, Joseph H. Garcia, Sumedh S. Shah, Harsh Wadhwa, Rushikesh S. Joshi, Jacob Weiss, Kayla J. Wolf, Jung-Ming G. Lin, S√∂ren M√ºller, Jonathan W. Rick, Aaron A. Diaz, Luke A. Gilbert, Sanjay Kumar, Manish K. Aghi	Cancer Res	Clonal ZEB1-Driven Mesenchymal Transition Promotes Targetable Oncologic Antiangiogenic Therapy Resistance	20200210
10.1158/2159-8290.CD-19-0094	Ela Elyada, Mohan Bolisetty, Pasquale Laise, William F. Flynn, Elise T. Courtois, Richard A. Burkhart, Jonathan A. Teinor, Pascal Belleau, Giulia Biffi, Matthew S. Lucito, Santhosh Sivajothi, Todd D. Armstrong, Dannielle D. Engle, Kenneth H. Yu, Yuan Hao, Christopher L. Wolfgang, Youngkyu Park, Jonathan Preall, Elizabeth M. Jaffee, Andrea Califano, Paul Robson, David A. Tuveson	Cancer Discov	Cross-Species Single-Cell Analysis of Pancreatic Ductal Adenocarcinoma Reveals Antigen-Presenting Cancer-Associated Fibroblasts	20190613
10.1159/000503737	Xiaohui Liu, Donge Tang, Fengping Zheng, Yong Xu, Hui Guo, Jun Zhou, Linhua Lin, Jiansheng Xie, Minglin Ou, Yong Dai	Cytogenet Genome Res	Single-Cell Sequencing Reveals the Relationship between Phenotypes and Genotypes of Klinefelter Syndrome	20191018
10.1161/CIRCRESAHA.118.314578	William Rowland Goodyer, Benjamin Beyersdorf, David T Paik, Lei Tian, Guang Li, Jan W Buikema, Orlando Chirikian, Shannon Choi, Sneha Venkatraman, Eliza L Adams, Marc Tessier-Lavigne, Joseph C Wu, Sean M Wu	Circulation Research	Transcriptomic Profiling of the Developing Cardiac Conduction System at Single-Cell Resolution	20190709
10.1161/CIRCULATIONAHA.119.043545	Xiumeng Hua, Gang Hu, Qingtao Hu, Yuan Chang, Yiqing Hu, Linlin Gao, Xiao Chen, Ping-Chang Yang, Yu Zhang, Mingyao Li, Jiangping Song	Circulation	Single-Cell RNA Sequencing to Dissect the Immunological Network of Autoimmune Myocarditis	20200520	t-test
10.1161/CIRCULATIONAHA.120.046528	Yanming Li, Pingping Ren, Ashley Dawson, Hernan G. Vasquez, Waleed Ageedi, Chen Zhang, Wei Luo, Rui Chen, Yumei Li, Sangbae Kim, Hong S. Lu, Lisa A. Cassis, Joseph S. Coselli, Alan Daugherty, Ying H. Shen, Scott A. LeMaire	Circulation	Single-Cell Transcriptome Analysis Reveals Dynamic Cell Populations and Differential Gene Expression Patterns in Control and Aneurysmal Human Aortic Tissue	20201005	Wilcoxon rank-sum test
10.1165/rcmb.2020-0095MA	Jeffrey R. Koenitzer, Haojia Wu, Jeffrey J. Atkinson, Steven L Brody, Benjamin D. Humphreys	Am J Respir Cell Mol Biol	Single Nucleus RNASeq Profiling of Mouse Lung: Reduced Dissociation Bias and Improved Rare Cell Type Detection Compared with Single Cell RNASeq	20200817	Wilcoxon rank-sum test
10.1167/iovs.19-26951	Diego F. Buenaventura, Adrianne Corseri, Mark M. Emerson	Invest. Ophthalmol. Vis. Sci.	Identification of Genes With Enriched Expression in Early Developing Mouse Cone Photoreceptors	20190701
10.1172/jci.insight.128120	Paul Perco, Wenjun Ju, Julia Kerschbaum, Johannes Leierer, Rajasree Menon, Catherine Zhu, Matthias Kretzler, Gert Mayer, Michael Rudnicki	JCI Insight	Identification of dicarbonyl and L-xylulose reductase as a therapeutic target in human chronic kidney disease	20190619
10.1172/jci.insight.129212	Abdel Nasser Hosein, Huocong Huang, Zhaoning Wang, Kamalpreet Parmar, Wenting Du, Jonathan Huang, Anirban Maitra, Eric Olson, Udit Verma, Rolf A. Brekken	JCI Insight	Cellular heterogeneity during mouse pancreatic ductal adenocarcinoma progression at single-cell resolution	20190723
10.1172/jci.insight.130651	Fernanda do Valle Duraes, Armelle Lafont, Martin Beibel, Kea Martin, Katy Darribat, Rachel Cuttat, Annick Waldt, Ulrike Naumann, Grazyna Wieczorek, Swann Gaulis, Sabina Pfister, Kirsten D. Mertz, Jianping Li, Guglielmo Roma, Max Warncke	JCI Insight	Immune cell landscaping reveals a protective role for regulatory T cells during kidney injury and fibrosis	20200212
10.1172/jci.insight.132334	Dominik Marschner, Martina Falk, Nora Rebeka Javorniczky, Kathrin Hanke-M√ºller, Justyna Rawluk, Annette Schmitt-Graeff, Federico Simonetta, Eileen Haring, Severin Dicks, Manching Ku, Sandra Duquesne, Konrad Aumann, David Rafei-Shamsabadi, Frank Meiss, Patrick Marschner, Melanie Boerries, Robert S. Negrin, Justus Duyster, Robert Zeiser, Natalie K√∂hler	JCI Insight	MicroRNA-146a regulates immune-related adverse events caused by immune checkpoint inhibitors	20200310
10.1172/jci.insight.133267	Rajasree Menon, Edgar A. Otto, Paul Hoover, Sean Eddy, Laura Mariani, Bradley Godfrey, Celine C. Berthier, Felix Eichinger, Lalita Subramanian, Jennifer Harder, Wenjun Ju, Viji Nair, Maria Larkina, Abhijit S. Naik, Jinghui Luo, Sanjay Jain, Rachel Sealfon, Olga Troyanskaya, Nir Hacohen, Jeffrey B. Hodgin, Matthias Kretzler, Kidney Precision Medicine Project (KPMP)	JCI Insight	Single cell transcriptomics identifies focal segmental glomerulosclerosis remission endothelial biomarker	20200227	Wilcoxon rank-sum test
10.1172/jci.insight.133647	Ugur Eskiocak, Wilson Guzman, Benjamin Wolf, Christine Cummings, Lauren Milling, Hsin-Jung Wu, Michael Ophir, Conner Lambden, Pearl Bakhru, Dana C. Gilmore, Samantha Ottinger, Lucy Liu, William K. McConaughy, Sunny Q. He, Chao Wang, Cheuk Lun Leung, Jason Lajoie, William F. Carson, Nora Zizlsperger, Michael M. Schmidt, Ana C. Anderson, Piotr Bobrowicz, Thomas J. Schuetz, Robert Tighe	JCI Insight	Differentiated agonistic antibody targeting CD137 eradicates large tumors without hepatotoxicity	20200311
10.1172/jci.insight.134700	Luigi Adamo, Cibele Rocha-Resende, Chieh-Yu Lin, Sarah Evans, Jesse Williams, Hao Dun, Wenjun Li, Cedric Mpoy, Prabhakar S. Andhey, Buck E. Rogers, Kory Lavine, Daniel Kreisel, Maxim Artyomov, Gwendalyn J. Randolph, Douglas L. Mann	JCI Insight	Myocardial B cells are a subset of circulating lymphocytes with delayed transit through the heart	20200116	MAST
10.1172/jci.insight.137263	Austin P. Huffman, Jeffrey H. Lin, Samuel I. Kim, Katelyn T. Byrne, Robert H. Vonderheide	JCI Insight	CCL5 mediates CD40-driven CD4+ T-cell tumor infiltration and immunity	20200423	Wilcoxon rank-sum test
10.1172/JCI130308	Zhilin Li, Emilia A. Korhonen, Arianna Merlini, Judith Strauss, Eleonoora Wihuri, Harri Nurmi, Salli Antila, Jennifer Paech, Urban Deutsch, Britta Engelhardt, Sudhakar Chintharlapalli, Gou Young Koh, Alexander Fl√ºgel, Kari Alitalo	Journal of Clinical Investigation	Angiopoietin-2 blockade ameliorates autoimmune neuroinflammation by inhibiting leukocyte recruitment into the CNS	20200308
10.1172/JCI134874	Neha Shrestha, Tongyu Liu, Yewei Ji, Rachel Reinert, Mauricio Torres, Xin Li, Maria Zhang, Chih-Hang Anthony Tang, Chih-Chi Andrew Hu, Chengyang Liu, Ali Naji, Ming Liu, Jiandie D. Lin, Sander Kersten, Peter Arvan, Ling Qi	Journal of Clinical Investigation	Sel1L-Hrd1 ER-associated degradation maintains Œ≤-cell identity via TGFŒ≤ signaling	20200317
10.1177/0022034519883888	R. Sekiguchi, D. Martin, K.M. Yamada, Genomics and Computational Biology Core	J Dent Res	Single-Cell RNA-seq Identifies Cell Diversity in Embryonic Salivary Glands	20191023
10.1182/blood.2019000200	Pavel Davizon-Castillo, Brandon McMahon, Sonia Aguila, David Bark, Katrina Ashworth, Ayed Allawzi, Robert A. Campbell, Emilie Montenont, Travis Nemkov, Angelo D'Alessandro, Nathan Clendenen, Lauren Shih, Natalie A. Sanders, Kelly Higa, Allaura Cox, Zavelia Padilla-Romo, Giovanni Hernandez, Eric Wartchow, George D. Trahan, Eva Nozik-Grayck, Kenneth Jones, Eric Pietras, James DeGregori, Matthew T. …	Blood	TNF-alpha driven inflammation and mitochondrial dysfunction define the platelet hyperreactivity of aging	20190717
10.1182/blood.2019002301	Peng Hua, Noemi Roy, Josu de la Fuente, Guanlin Wang, Supat Thongjuea, Kevin Clark, Anindita Roy, Bethan Psaila, Neil Ashley, Yvonne Harrington, Claus Nerlov, Suzanne M. Watt, Irene Roberts, James O. J. Davies	Blood	Single-cell analysis of bone marrow‚Äìderived CD34+ cells from children with sickle cell disease and thalassemia	20191016
10.1182/blood.2019003886	Pengpeng Liu, Xiangyu Pan, Chong Chen, Ting Niu, Xiao Shuai, Jian Wang, Xuelan Chen, Jiazhuo Liu, Yong Guo, Liping Xie, Yu Wu, Yu Liu, Ting Liu	Blood	Nivolumab treatment of relapsed/refractory Epstein-Barr virus‚Äìassociated hemophagocytic lymphohistiocytosis in adults	20200108
10.1182/bloodadvances.2019000699	Samantha L. Smith, Philippa R. Kennedy, Kevin B. Stacey, Jonathan D. Worboys, Annie Yarwood, Seungmae Seo, Everardo Hegewisch Solloa, Brandon Mistretta, Sujash S. Chatterjee, Preethi Gunaratne, Kimaada Allette, Ying-Chih Wang, Melissa Laird Smith, Robert Sebra, Emily M. Mace, Amir Horowitz, Wendy Thomson, Paul Martin, Steve Eyre, Daniel M. Davis	Blood Advances	Diversity of peripheral blood human NK cells identified by single-cell RNA sequencing	20200409	Wilcoxon rank-sum test
10.1182/bloodadvances.2019000785	Dana C. Bellissimo, Chia-hui Chen, Qin Zhu, Sumedha Bagga, Chung-Tsai Lee, Bing He, Gerald B. Wertheim, Martha Jordan, Kai Tan, G. Scott Worthen, D. Gary Gilliland, Nancy A. Speck	Blood Advances	Runx1 negatively regulates inflammatory cytokine production by neutrophils in response to Toll-like receptor signaling	20200324
10.1186/s12864-019-6379-5	Wei Wang, Gang Ren, Ni Hong, Wenfei Jin	BMC Genomics	Exploring the changing landscape of cell-to-cell variation after CTCF knockdown via single cell RNA-seq	20191226	edgeR
10.1186/s13048-019-0529-x	Tao Zhang, Qingsong Xi, Dan Wang, Jingjing Li, Meng Wang, Dan Li, Lixia Zhu, Lei Jin	J Ovarian Res	Mitochondrial dysfunction and endoplasmic reticulum stress involved in oocyte aging: an analysis using single-cell RNA-sequencing of mouse oocytes	20190608	DESeq2
10.1186/s13059-019-1739-7	Rebekka Wegmann, Marilisa Neri, Sven Schuierer, Bilada Bilican, Huyen Hartkopf, Florian Nigsch, Felipa Mapa, Annick Waldt, Rachel Cuttat, Max R. Salick, Joe Raymond, Ajamete Kaykas, Guglielmo Roma, Caroline Gubser Keller	Genome Biol	CellSIUS provides sensitive and specific detection of rare cell populations from complex single-cell RNA-seq data	20190717
10.1186/s13059-019-1906-x	E. Madissoon, A. Wilbrey-Clark, R. J. Miragaia, K. Saeb-Parsy, K. T. Mahbubani, N. Georgakopoulos, P. Harding, K. Polanski, N. Huang, K. Nowicki-Osuch, R. C. Fitzgerald, K. W. Loudon, J. R. Ferdinand, M. R. Clatworthy, A. Tsingene, S. van Dongen, M. Dabrowska, M. Patel, M. J. T. Stubbington, S. A. Teichmann, O. Stegle, K. B. Meyer	Genome Biol	scRNA-seq assessment of the human lung, spleen, and esophagus tissue stability after cold preservation	20191231	Wilcoxon rank-sum test
10.1186/s13059-020-02006-2	Brenda Marquina-Sanchez, Nikolaus Fortelny, Matthias Farlik, Andhira Vieira, Patrick Collombat, Christoph Bock, Stefan Kubicek	Genome Biol	Single-cell RNA-seq with spike-in cells enables accurate quantification of cell-specific drug effects in pancreatic islets	20200506	Negative binomial
10.1186/s13073-019-0657-3	Danuta R. Gawel, Jordi Serra-Musach, Sandra Lilja, Jesper Aagesen, Alex Arenas, Bengt Asking, Malin Bengn√©r, Janne Bj√∂rkander, Sophie Biggs, Jan Ernerudh, Henrik Hjortswang, Jan-Erik Karlsson, Mattias K√∂psen, Eun Jung Lee, Antonio Lentini, Xinxiu Li, Mattias Magnusson, David Mart√≠nez-Enguita, Andreas Matussek, Colm E. Nestor, Samuel Sch√§fer, Oliver Seifert, Ceylan Sonmez, Henrik Stjernman, A…	Genome Med	A validated single-cell-based strategy to identify diagnostic and therapeutic targets in complex diseases	20190730
10.1186/s13073-020-00756-z	Dominik Trzupek, Melanie Dunstan, Antony J. Cutler, Mercede Lee, Leila Godfrey, Lorna Jarvis, Daniel B. Rainbow, Dominik Aschenbrenner, Joanne L. Jones, Holm H. Uhlig, Linda S. Wicker, John A. Todd, Ricardo C. Ferreira	Genome Med	Discovery of CD80 and CD86 as recent activation markers on regulatory T cells by protein-RNA single-cell analysis	20200624
10.1186/s13195-019-0524-x	Jorge L. Del-Aguila, Zeran Li, Umber Dube, Kathie A. Mihindukulasuriya, John P. Budde, Maria Victoria Fernandez, Laura Ibanez, Joseph Bradley, Fengxian Wang, Kristy Bergmann, Richard Davenport, John C. Morris, David M. Holtzman, Richard J. Perrin, Bruno A. Benitez, Joseph Dougherty, Carlos Cruchaga, Oscar Harari	Alz Res Therapy	A single-nuclei RNA sequencing study of Mendelian and sporadic AD in the human brain	20190809
10.1242/dev.177428	Sandra Ruiz Garc√≠a, Marie Deprez, Kevin Lebrigand, Am√©lie Cavard, Agn√®s Paquet, Marie-Jeanne Arguel, Virginie Magnone, Marin Truchi, Ignacio Caballero, Sylvie Leroy, Charles-Hugo Marquette, Brice Marcet, Pascal Barbry, Laure-Emmanuelle Zaragosi	Development	Novel dynamics of human mucociliary differentiation revealed by single-cell RNA sequencing of nasal epithelial cultures	20190926
10.1242/dev.180398	Matthew C. Hill, Zachary A. Kadow, Lele Li, Tien T. Tran, Joshua D. Wythe, James F. Martin	Development	A cellular atlas of Pitx2-dependent cardiac development	20190614	Wilcoxon rank-sum test
10.1242/dev.183251	Kun Tan, Hye-Won Song, Miles F. Wilkinson	Development	Single-cell RNAseq analysis of testicular germ and somatic cell development during the perinatal period	20200121
10.1242/dev.184143	Monica Tambalo, Richard Mitter, David G. Wilkinson	Development	A single cell transcriptome atlas of the developing zebrafish hindbrain	20190823
10.1242/dev.186643	Daniel Baumann, Alicia Wong, Brian Akhaphong, Seokwon Jo, Samantha Pritchard, Ramkumar Mohan, Grace Chung, Ying Zhang, Emilyn U. Alejandro	Development	Role of nutrient-driven O-GlcNAc-posttranslational modification in pancreatic exocrine and endocrine islet development	20200312	Poisson
10.1371/journal.pbio.3000435	Haifang Wang, Zeyong Yang, Xingxing Li, Dengfeng Huang, Shuguang Yu, Jie He, Yuanhai Li, Jun Yan	PLoS Biol	Single-cell in vivo imaging of cellular circadian oscillators in zebrafish	20200313
10.1371/journal.pgen.1008506	Katelyn A. Walzer, H√©l√®ne Fradin, Liane Y. Emerson, David L. Corcoran, Jen-Tsan Chi	PLoS Genet	Latent transcriptional variations of individual Plasmodium falciparum uncovered by single-cell RNA-seq and fluorescence imaging	20191219	Monocle
10.1371/journal.pone.0225166	Anissa Guillemin, Ronan Duchesne, Fabien Crauste, Sandrine Gonin-Giraud, Olivier Gandrillon	PLoS ONE	Drugs modulating stochastic gene expression affect the erythroid differentiation process	20191121	Wilcoxon rank-sum test
10.1371/journal.ppat.1008334	Junsong Zhang, Jun Liu, Yaochang Yuan, Feng Huang, Rong Ma, Baohong Luo, Zhihui Xi, Ting Pan, Bingfeng Liu, Yiwen Zhang, Xu Zhang, Yuewen Luo, Jin Wang, Meng Zhao, Gen Lu, Kai Deng, Hui Zhang	PLoS Pathog	Two waves of pro-inflammatory factors are released during the influenza A virus (IAV)-driven pulmonary immunopathogenesis	20200226
10.1371/journal.ppat.1008408	Dylan H. de Vries, Vasiliki Matzaraki, Olivier B. Bakker, Harm Brugge, Harm-Jan Westra, Mihai G. Netea, Lude Franke, Vinod Kumar, Monique G. P. van der Wijst	PLoS Pathog	Integrating GWAS with bulk and single-cell RNA-sequencing reveals a role for LY86 in the anti-Candida host response	20200406	MAST
10.1523/ENEURO.0345-19.2019	Qiyu Chen, Dena Leshkowitz, Janna Blechman, Gil Levkowitz	eNeuro	Single-Cell Molecular and Cellular Architecture of the Mouse Neurohypophysis	20200108
10.15252/embj.20105114	Soeren Lukassen, Robert Lorenz Chua, Timo Trefzer, Nicolas C Kahn, Marc A Schneider, Thomas Muley, Hauke Winter, Michael Meister, Carmen Veith, Agnes W Boots, Bianca P Hennig, Michael Kreuter, Christian Conrad, Roland Eils	EMBO J	SARS ‚ÄêCoV‚Äê2 receptor ACE 2 and TMPRSS 2 are primarily expressed in bronchial transient secretory cells	20200417	Wilcoxon rank-sum test
10.15252/embj.2018100811	Samuel W Lukowski, Camden Y Lo, Alexei A Sharov, Quan Nguyen, Lyujie Fang, Sandy SC Hung, Ling Zhu, Ting Zhang, Ulrike Gr√ºnert, Tu Nguyen, Anne Senabouth, Jafar S Jabbari, Emily Welby, Jane C Sowden, Hayley S Waugh, Adrienne Mackey, Graeme Pollock, Trevor D Lamb, Peng‚ÄêYuan Wang, Alex W Hewitt, Mark C Gillies, Joseph E Powell, Raymond CB Wong	EMBO J	A single‚Äêcell transcriptome atlas of the adult human retina	20190822
10.15252/embj.2020104486	Pierre B Cattenoz, Rosy Sakr, Alexia Pavlidaki, Claude Delaporte, Andrea Riba, Nacho Molina, Nivedita Hariharan, Tina Mukherjee, Angela Giangrande	EMBO J	Temporal specificity and heterogeneity of Drosophila immune cells	20200312
10.15252/embr.201847379	Hung‚ÄêChang Chen, Nils Eling, Celia Pilar Martinez‚ÄêJimenez, Louise McNeill O'Brien, Valentina Carbonaro, John C Marioni, Duncan T Odom, Maike Roche	EMBO rep	IL ‚Äê7‚Äêdependent compositional changes within the Œ≥Œ¥ T cell pool in lymph nodes during ageing lead to¬†an unbalanced anti‚Äêtumour response	20190709
10.1681/ASN.2019040335	Zhenyuan Yu, Jinling Liao, Yang Chen, Chunlin Zou, Haiying Zhang, Jiwen Cheng, Deyun Liu, Tianyu Li, Qingyun Zhang, Jiaping Li, Xiaobo Yang, Yu Ye, Zhiguang Huang, Xinyang Long, Rirong Yang, Zengnan Mo	JASN	Single-Cell Transcriptomic Map of the Human and Mouse Bladders	20190828
10.1681/ASN.2019080770	Yishay Wineberg, Tali Hana Bar-Lev, Anna Futorian, Nissim Ben-Haim, Leah Armon, Debby Ickowicz, Sarit Oriel, Efrat Bucris, Yishai Yehuda, Naomi Pode-Shakked, Shlomit Gilad, Sima Benjamin, Peter Hohenstein, Benjamin Dekel, Achia Urbach, Tomer Kalisky	JASN	Single-Cell RNA Sequencing Reveals mRNA Splice Isoform Switching during Kidney Development	20200711
10.1681/ASN.2020020220	Jun-Jae Chung, Leonard Goldstein, Ying-Jiun J. Chen, Jiyeon Lee, Joshua D. Webster, Merone Roose-Girma, Sharad C. Paudyal, Zora Modrusan, Anwesha Dey, Andrey S. Shaw	JASN	Single-Cell Transcriptome Profiling of the Kidney Glomerulus Identifies Key Cell Types and Reactions to Injury	20200711
10.2337/db19-0287	Henna Kallionp√§√§, Juhi Somani, Soile Tuomela, Ubaid Ullah, Rafael de Albuquerque, Tapio L√∂nnberg, Elina Komsi, Heli Siljander, Jarno Honkanen, Taina H√§rk√∂nen, Aleksandr Peet, Vallo Tillmann, Vikash Chandra, Mahesh Kumar Anagandula, Gun Frisk, Timo Otonkoski, Omid Rasool, Riikka Lund, Harri L√§hdesm√§ki, Mikael Knip, Riitta Lahesmaa	Diabetes	Early Detection of Peripheral Blood Cell Signature in Children Developing Beta-Cell Autoimmunity at a Young Age	20190717
10.3389/fcell.2020.00384	Li Zhou, Indra Adrianto, Jie Wang, Xiaojun Wu, Indrani Datta, Qing-Sheng Mi	Front. Cell Dev. Biol.	Single-Cell RNA-Seq Analysis Uncovers Distinct Functional Human NKT Cell Sub-Populations in Peripheral Blood	20200526
10.3389/fcimb.2019.00392	Regan J. Hayward, James W. Marsh, Michael S. Humphrys, Wilhelmina M. Huston, Garry S. A. Myers	Front. Cell. Infect. Microbiol.	Early Transcriptional Landscapes of Chlamydia trachomatis-Infected Epithelial Cells at Single Cell Resolution	20191119	edgeR
10.3389/fnmol.2019.00316	Soumya Korrapati, Ian Taukulis, Rafal Olszewski, Madeline Pyle, Shoujun Gu, Riya Singh, Carla Griffiths, Daniel Martin, Erich Boger, Robert J. Morell, Michael Hoa	Front. Mol. Neurosci.	Single Cell and Single Nucleus RNA-Seq Reveal Cellular Heterogeneity and Homeostatic Regulatory Networks in Adult Mouse Stria Vascularis	20191220
10.3389/fnmol.2020.00013	Michael Hoa, Rafal Olszewski, Xiaoyi Li, Ian Taukulis, Shoujun Gu, Alvin DeTorres, Ivan A. Lopez, Fred H. Linthicum Jr., Akira Ishiyama, Daniel Martin, Robert J. Morell, Matthew W. Kelley	Front. Mol. Neurosci.	Characterizing Adult Cochlear Supporting Cell Transcriptional Diversity Using Single-Cell RNA-Seq: Validation in the Adult Mouse and Translational Implications for the Adult Human Cochlea	20200205
10.3390/cancers12030690	Nicholas R. Hum, Aimy Sebastian, Sean F. Gilmore, Wei He, Kelly A. Martin, Aubree Hinckley, Karen R. Dubbin, Monica L. Moya, Elizabeth K. Wheeler, Matthew A. Coleman, Gabriela G. Loots	Cancers	Comparative Molecular Analysis of Cancer Behavior Cultured In Vitro, In Vivo, and Ex Vivo	20200319	edgeR
10.3390/cells9020318	Markus Wolfien, Anne-Marie Galow, Paula M√ºller, Madeleine Bartsch, Ronald M. Brunner, Tom Goldammer, Olaf Wolkenhauer, Andreas Hoeflich, Robert David	Cells	Single-Nucleus Sequencing of an Entire Mammalian Heart: Cell Type Composition and Velocity	20200129
10.3390/mi11090815	Michael Januszyk, Kellen Chen, Dominic Henn, Deshka S. Foster, Mimi R. Borrelli, Clark A. Bonham, Dharshan Sivaraj, Dhananjay Wagh, Michael T. Longaker, Derrick C. Wan, Geoffrey C. Gurtner	Micromachines	Characterization of Diabetic and Non-Diabetic Foot Ulcers Using Single-Cell RNA-Sequencing	20200828
10.4049/jimmunol.1900363	Li-Yin Hung, John L. Johnson, Yingbiao Ji, David A. Christian, Karl R. Herbine, Christopher F. Pastore, De‚ÄôBroski R. Herbert	J.I.	Cell-Intrinsic Wnt4 Influences Conventional Dendritic Cell Fate Determination to Suppress Type 2 Immunity	20190607	Wilcoxon rank-sum test
10.4049/jimmunol.1900814	David M. Stepien, Charles Hwang, Simone Marini, Chase A. Pagani, Michael Sorkin, Noelle D. Visser, Amanda K. Huber, Nicole J. Edwards, Shawn J. Loder, Kaetlin Vasquez, Carlos A. Aguilar, Ravi Kumar, Shamik Mascharak, Michael T. Longaker, Jun Li, Benjamin Levi	J.I.	Tuning Macrophage Phenotype to Mitigate Skeletal Muscle Fibrosis	20200311
10.4049/jimmunol.1901484	H. Atakan Ekiz, Andrew G. Ramstead, Soh-Hyun Lee, Morgan C. Nelson, Kaylyn M. Bauer, Jared A. Wallace, Ruozhen Hu, June L. Round, Jared Rutter, Micah J. Drummond, Dinesh S. Rao, Ryan M. O‚ÄôConnell	J.I.	T Cell‚ÄìExpressed microRNA-155 Reduces Lifespan in a Mouse Model of Age-Related Chronic Inflammation	20200311
10.7150/thno.32734	Jiatao Li, Kevin Y. Yang, Rachel Chun Yee Tam, Vicken W. Chan, Hui Yao Lan, Shohei Hori, Bin Zhou, Kathy O. Lui	Theranostics	Regulatory T-cells regulate neonatal heart regeneration by potentiating cardiomyocyte proliferation in a paracrine manner	20190614	t-test
10.7150/thno.40663	Cai Liang, Kevin Y. Yang, Vicken W. Chan, Xisheng Li, Tiffany H.W. Fung, Yalan Wu, Xiao Yu Tian, Yu Huang, Ling Qin, James Y.W. Lau, Kathy O. Lui	Theranostics	CD8+ T-cell plasticity regulates vascular regeneration in type-2 diabetes	20200321
10.7554/eLife.43966	Min Jung, Daniel Wells, Jannette Rusch, Suhaira Ahmad, Jonathan Marchini, Simon R Myers, Donald F Conrad	eLife	Unified single-cell analysis of testis gene regulation and pathology in five mouse strains	20190625
10.7554/eLife.52004	Roger Pique-Regi, Roberto Romero, Adi L Tarca, Edward D Sendler, Yi Xu, Valeria Garcia-Flores, Yaozhu Leng, Francesca Luca, Sonia S Hassan, Nardhy Gomez-Lopez	eLife	Single cell transcriptional signatures of the human placenta in term and preterm parturition	20191212	DESeq2
10.7554/eLife.52648	Anneke Dixie Kakebeen, Alex D Chitsazan, Madison Corinne Williams, Lauren M Saunders, Andrea Elizabeth Wills	eLife	Chromatin accessibility dynamics and single cell RNA-Seq reveal new regulators of regeneration in neural progenitors	20200427	Wilcoxon rank-sum test
10.7554/eLife.52690		eLife		20200224	edgeR
10.7554/eLife.54129	Yuan Xue, Terence C Theisen, Suchita Rastogi, Abel Ferrel, Stephen R Quake, John C Boothroyd	eLife	A single-parasite transcriptional atlas of Toxoplasma gondii reveals novel control of antigen expression	20200217	Kruskal-Wallis test
10.7554/eLife.55435	John ME Nichols, Vlatka Antolovic, Jacob D Reich, Sophie Brameyer, Peggy Paschke, Jonathan R Chubb	eLife	Cell and molecular transitions during efficient dedifferentiation	20200407	DESeq2
10.7554/eLife.58810	Syn Kok Yeo, Xiaoting Zhu, Takako Okamoto, Mingang Hao, Cailian Wang, Peixin Lu, Long Jason Lu, Jun-Lin Guan	eLife	Single-cell RNA-sequencing reveals distinct patterns of cell state heterogeneity in mouse models of breast cancer	20200825

## Sheet: Fig. 5f-g
gene	label	replicate	type	value
Igfbp6	Injured	1	RNAscope	6.6
Igfbp6	Injured	2	RNAscope	5.6
Igfbp6	Injured	3	RNAscope	5
Igfbp6	Injured	4	RNAscope	2.9
Igfbp6	Uninjured	1	RNAscope	15.1
Igfbp6	Uninjured	2	RNAscope	13.3
Igfbp6	Uninjured	3	RNAscope	8.1
Igfbp6	Uninjured	4	RNAscope	10
Igfbp6	Injured	1	snRNA-seq	0
Igfbp6	Injured	2	snRNA-seq	12.6582
Igfbp6	Injured	3	snRNA-seq	5.42495
Igfbp6	Uninjured	1	snRNA-seq	37.2093
Igfbp6	Uninjured	2	snRNA-seq	41.3534
Igfbp6	Uninjured	3	snRNA-seq	46.729
Prex2	Injured	1	RNAscope	34.9
Prex2	Injured	2	RNAscope	11.8
Prex2	Injured	3	RNAscope	11.2
Prex2	Injured	4	RNAscope	8.1
Prex2	Uninjured	1	RNAscope	12.6
Prex2	Uninjured	2	RNAscope	16.2
Prex2	Uninjured	3	RNAscope	9.6
Prex2	Uninjured	4	RNAscope	8.9
Prex2	Injured	1	snRNA-seq	81.25
Prex2	Injured	2	snRNA-seq	75.9494
Prex2	Injured	3	snRNA-seq	79.566
Prex2	Uninjured	1	snRNA-seq	88.3721
Prex2	Uninjured	2	snRNA-seq	48.8722
Prex2	Uninjured	3	snRNA-seq	93.4579

## Sheet: Supp. Fig. 8d
id	frequency	label	value
Uninjured1	0.1	Uninjured	1
Uninjured1	0.5	Uninjured	0.0165581
Uninjured1	1	Uninjured	0.0212121
Uninjured1	2	Uninjured	0.0368744
Uninjured1	5	Uninjured	0.0158466
Uninjured2	0.1	Uninjured	1
Uninjured2	0.5	Uninjured	0.061385
Uninjured2	1	Uninjured	0.0288692
Uninjured2	2	Uninjured	0.0809684
Uninjured2	5	Uninjured	0.0539652
Uninjured3	0.1	Uninjured	1
Uninjured3	0.5	Uninjured	0.234222
Uninjured3	1	Uninjured	0.131394
Uninjured3	2	Uninjured	0.00433458
Uninjured3	5	Uninjured	0.0119305
Uninjured4	0.1	Uninjured	1
Uninjured4	0.5	Uninjured	0.299211
Uninjured4	1	Uninjured	0.292865
Uninjured4	2	Uninjured	0.165551
Uninjured4	5	Uninjured	0.13444
Uninjured5	0.1	Uninjured	1
Uninjured5	0.5	Uninjured	0.613322
Uninjured5	1	Uninjured	0.363111
Uninjured5	2	Uninjured	0.184346
Uninjured5	5	Uninjured	0.0101729
Uninjured6	0.1	Uninjured	1
Uninjured6	0.5	Uninjured	0.758073
Uninjured6	1	Uninjured	0.304423
Uninjured6	2	Uninjured	0.0210419
Uninjured6	5	Uninjured	0.00905683
injured1	0.1	Injured	1
injured1	0.5	Injured	0.869973
injured1	1	Injured	0.828745
injured1	2	Injured	0.711741
injured1	5	Injured	0.687149
injured2	0.1	Injured	1
injured2	0.5	Injured	1.39112
injured2	1	Injured	1.48223
injured2	2	Injured	1.62327
injured2	5	Injured	0.603509
injured3	0.1	Injured	1
injured3	0.5	Injured	0.903976
injured3	1	Injured	0.91556
injured3	2	Injured	0.984857
injured3	5	Injured	0.877318
injured4	0.1	Injured	1
injured4	0.5	Injured	1.51932
injured4	1	Injured	1.89775
injured4	2	Injured	1.93763
injured4	5	Injured	2.01629
injured5	0.1	Injured	1
injured5	0.5	Injured	2.66008
injured5	1	Injured	1.75813
injured5	2	Injured	1.42922
injured5	5	Injured	1.46075
injured6	0.1	Injured	1
injured6	0.5	Injured	0.878915
injured6	1	Injured	0.836622
injured6	2	Injured	0.749375
injured6	5	Injured	0.610201

## Sheet: Supp. Fig 9b
gene	label	replicate	value
Adipor2	Injured	1	9.3
Adipor2	Injured	2	10.7
Adipor2	Injured	3	12.5
Adipor2	Injured	4	6.5
Adipor2	Uninjured	1	4.5
Adipor2	Uninjured	2	19.9
Adipor2	Uninjured	3	6.2
Adipor2	Uninjured	4	7.3
Afap1l2	Injured	1	10.2
Afap1l2	Injured	2	7.2
Afap1l2	Injured	3	8.5
Afap1l2	Injured	4	7.5
Afap1l2	Uninjured	1	6
Afap1l2	Uninjured	2	9.3
Afap1l2	Uninjured	3	9.3
Afap1l2	Uninjured	4	7.7
Col1a1	Injured	1	4.9
Col1a1	Injured	2	2.1
Col1a1	Injured	3	1.9
Col1a1	Injured	4	7
Col1a1	Uninjured	1	13.6
Col1a1	Uninjured	2	8.4
Col1a1	Uninjured	3	11.5
Col1a1	Uninjured	4	5.4
Cpe	Injured	1	81.9
Cpe	Injured	2	31.1
Cpe	Injured	3	39.1
Cpe	Injured	4	49.6
Cpe	Uninjured	1	66.8
Cpe	Uninjured	2	52.7
Cpe	Uninjured	3	23.2
Cpe	Uninjured	4	36.8
Epas1	Injured	1	16.5
Epas1	Injured	2	14.7
Epas1	Injured	3	12.7
Epas1	Injured	4	10.3
Epas1	Uninjured	1	7.7
Epas1	Uninjured	2	4.7
Epas1	Uninjured	3	5.1
Epas1	Uninjured	4	8.6
Gjb2	Injured	1	4.9
Gjb2	Injured	2	5.9
Gjb2	Injured	3	7.8
Gjb2	Injured	4	6.8
Gjb2	Uninjured	1	10.5
Gjb2	Uninjured	2	11.2
Gjb2	Uninjured	3	12.4
Gjb2	Uninjured	4	8.9
Gspt1	Injured	1	2.2
Gspt1	Injured	2	9.4
Gspt1	Injured	3	4.8
Gspt1	Injured	4	8.7
Gspt1	Uninjured	1	9.9
Gspt1	Uninjured	2	11.5
Gspt1	Uninjured	3	5.4
Gspt1	Uninjured	4	5.7
Igfbp6	Injured	1	6.6
Igfbp6	Injured	2	5.6
Igfbp6	Injured	3	5
Igfbp6	Injured	4	2.9
Igfbp6	Uninjured	1	15.1
Igfbp6	Uninjured	2	13.3
Igfbp6	Uninjured	3	8.1
Igfbp6	Uninjured	4	10
Nedd4l	Injured	1	12.3
Nedd4l	Injured	2	17.8
Nedd4l	Injured	3	13.2
Nedd4l	Injured	4	12.4
Nedd4l	Uninjured	1	5.5
Nedd4l	Uninjured	2	16.2
Nedd4l	Uninjured	3	2.2
Nedd4l	Uninjured	4	27.6
Pcdh9	Injured	1	27.7
Pcdh9	Injured	2	32.5
Pcdh9	Injured	3	20.9
Pcdh9	Injured	4	22.1
Pcdh9	Uninjured	1	12.3
Pcdh9	Uninjured	2	3.3
Pcdh9	Uninjured	3	6.7
Pcdh9	Uninjured	4	7.4
Pi16	Injured	1	7.2
Pi16	Injured	2	7.8
Pi16	Injured	3	5.2
Pi16	Injured	4	2.3
Pi16	Uninjured	1	10.5
Pi16	Uninjured	2	6.9
Pi16	Uninjured	3	7.6
Pi16	Uninjured	4	10.9
Prex2	Injured	1	34.9
Prex2	Injured	2	11.8
Prex2	Injured	3	11.2
Prex2	Injured	4	8.1
Prex2	Uninjured	1	12.6
Prex2	Uninjured	2	16.2
Prex2	Uninjured	3	9.6
Prex2	Uninjured	4	8.9
Ptpn14	Injured	1	17.7
Ptpn14	Injured	2	8.2
Ptpn14	Injured	3	14.7
Ptpn14	Injured	4	18.2
Ptpn14	Uninjured	1	20.8
Ptpn14	Uninjured	2	16.4
Ptpn14	Uninjured	3	12.3
Ptpn14	Uninjured	4	8.5
Rbp4	Injured	1	8.4
Rbp4	Injured	2	10.5
Rbp4	Injured	3	11.3
Rbp4	Injured	4	4.8
Rbp4	Uninjured	1	10.2
Rbp4	Uninjured	2	8.4
Rbp4	Uninjured	3	12.2
Rbp4	Uninjured	4	7.4
Sema7a	Injured	1	27.5
Sema7a	Injured	2	9.8
Sema7a	Injured	3	11.6
Sema7a	Injured	4	7.3
Sema7a	Uninjured	1	18.4
Sema7a	Uninjured	2	14.9
Sema7a	Uninjured	3	5.7
Sema7a	Uninjured	4	3.3
Sgms1	Injured	1	15.6
Sgms1	Injured	2	15
Sgms1	Injured	3	10.5
Sgms1	Injured	4	21.3
Sgms1	Uninjured	1	7.3
Sgms1	Uninjured	2	8.3
Sgms1	Uninjured	3	3.9
Sgms1	Uninjured	4	6.4
Slc7a11	Injured	1	4.3
Slc7a11	Injured	2	8.5
Slc7a11	Injured	3	4.3
Slc7a11	Injured	4	4.3
Slc7a11	Uninjured	1	10.7
Slc7a11	Uninjured	2	10.5
Slc7a11	Uninjured	3	11.7
Slc7a11	Uninjured	4	10.7
Tcaf1	Injured	1	9.5
Tcaf1	Injured	2	13.8
Tcaf1	Injured	3	25.6
Tcaf1	Injured	4	22.8
Tcaf1	Uninjured	1	6.6
Tcaf1	Uninjured	2	15.6
Tcaf1	Uninjured	3	17.6
Tcaf1	Uninjured	4	6.5
Zfp366	Injured	1	11.3
Zfp366	Injured	2	11.1
Zfp366	Injured	3	11.2
Zfp366	Injured	4	2
Zfp366	Uninjured	1	10.2
Zfp366	Uninjured	2	9.2
Zfp366	Uninjured	3	5.4
Zfp366	Uninjured	4	4.9
